# Supplementary material for: Knowledge, attitudes and beliefs about the health hazards of biomass smoke exposure amongst commercial food vendors in Nigeria
Source: PLoS One. 2018 Jan 29;13(1):e0191458. doi: 10.1371/journal.pone.0191458 (PMC5788333; doi:10.1371/journal.pone.0191458)
Supplement: S2 File — (XLS) [file pone.0191458.s002.xls]

## Sheet: Sheet1
S2 File.File containing the Dataset
age in years	age group	sex	marital status	new marital status	educational level	Religion	Average monthly income	Job duration in years	Job description		Duration of cooking at home in hours	Duration of cooking at work in hours	Number of days spent at work in a week	Use of biomass fuel	Kerosine as cooking fuel	Cook fuel is gas	cook fuel is electricity	cook fuel is others	work cook fuel is biomass fuel	work cook fuel is kerosine	work cook fuel is gas	work cook fuel is electricity	work cook fuel is others	previous work site is coal mine	previous work site is quarry	previous work site is pottery	previous work site is block moulding industry	previous work site is asbestos	previous work site is abrasive and ceramic		knowledge of harmful effect of bm smoke	harmful effects of bm smoke	class_harmful_effect	adverse effect is respiratory problems	adverse effect is wheezing	adverse effect is pregnancy	adverse effect is cancer	adverse effect is cataract	adverse effect is tuberculosis	adverse effect is others	knowledge of bm breathing problem in children	nature of breathing problem in children	breathing problems group	cooking smoke cause breathing problems	nature of breathing problems in cooks	nature of breathing problems category	nature of breathing problems in cooks regrouped	knowledge of negative health effect of bm smoke	nature of negative effect
50	46-55	female	married	ever married	secondary	christian	40000>	10	cooking and selling		2	3	6	no	yes	no	no	no	yes	no	no	no	no	no	no	no	no	no	no	no	yes	cough	cough/respiratory problems	yes	no	no	no	no	no	no	no	999	999	yes	blowing causes chestpain	chest pain	chestpain	don't know	999
48	46-55	female	married	ever married	primary	christian	40000>	4.5	fry akara/yam/plantain		6	4	6	yes	yes	no	no	no	yes	no	no	no	no	no	no	no	no	no	no	no	no	999	999	no	no	no	no	no	no	no	don't know	999	999	don't know	999	999		don't know	999
50	46-55	female	married	ever married	no formal	others	10000-19999	10	fry akara/yam/plantain		7	3	6	yes	yes	no	no	no	yes	no	no	no	no	no	no	no	no	no	no	no	no	999	999	yes	no	no	no	no	no	no	don't know	999	999	don't know	999	999		no	999
30	26-35	male	single	never married	secondary	christian	10000-19999	5	serving/selling		3	0	6	no	yes	no	yes	no	no	no	no	no	no	no	no	no	no	no	no	no	no	999	999	yes	no	no	no	no	no	no	don't know	999	999	don't know	999	999		don't know	999
40	36-45	female	married	ever married	primary	christian	10000-19999	10	cooking and selling		2	4	6	no	yes	no	no	no	no	yes	no	no	no	no	no	no	no	no	no	no	no	999	999	no	no	no	no	no	no	no	don't know	999	999	don't know	999	999		don't know	999
30	26-35	female	married	ever married	primary	christian	<10000	4.5	cooking/roasting corn		8	3	6	yes	yes	no	no	no	yes	no	no	no	no	no	no	no	no	no	no	no	no	999	999	no	no	no	no	no	no	no	don't know	999	999	yes	when you inhale smoke	injurious to health/excessive smoke	others not respiratory	don't know	999
28	26-35	male	single	never married	primary	christian	10000-19999	1	serving/selling		2	0	6	no	no	yes	no	no	no	no	no	no	no	no	no	no	no	no	no	no	no	999	999	no	no	no	no	no	no	no	don't know	999	999	don't know	999	999		don't know	999
45	36-45	female	married	ever married	primary	christian	20000-29999	4.5	cook		3	6	6	yes	yes	no	no	no	yes	no	no	no	no	no	no	no	no	no	no	no	no	999	999	yes	no	no	no	no	no	no	yes	they are not used to smok	smoke is injurious to health	yes	when the smoke is too muc	injurious to health/excessive smoke	others not respiratory	yes	catarrch,cough
42	36-45	female	married	ever married	secondary	christian	40000>	4.5	cook		4	6	6	no	yes	yes	no	no	yes	no	no	no	no	no	no	no	no	no	no	no	no	999	999	yes	no	no	no	no	no	no	yes	because of the smoke	smoke is injurious to health	don't know	999	999		don't know	999
28	26-35	male	single	never married	primary	christian	20000-29999	1	serving/selling		8	3	6	no	yes	no	no	no	yes	yes	no	no	no	no	no	no	no	no	no	no	no	999	999	yes	no	no	no	no	no	no	don't know	999	999	yes	when the smoke is too muc	injurious to health/excessive smoke	others not respiratory	yes	catarrch,cough
48	46-55	female	married	ever married	no formal	christian	<10000	5	cooking and selling		0	7	6	yes	yes	no	no	no	yes	yes	no	no	no	no	no	no	no	no	no	no	yes	cause blindness	eye problems/blindness	yes	no	no	no	no	no	no	yes	cause difficulty in breat	causes breathing problems/wheezing/chest pain	yes	when its inhaled	injurious to health/excessive smoke	others not respiratory	yes	cata, blindness,cough
45	36-45	female	married	ever married	primary	christian	30000-39999	8	cook		2	6	2	no	yes	no	no	no	yes	yes	no	no	no	no	no	no	no	no	no	no	no	999	999	yes	no	no	no	no	no	no	don't know	999	999	don't know	999	999		don't know	999
25	16-25	male	single	never married	primary	islam	10000-19999	2	cooking and selling		1	5	6	no	yes	no	no	no	yes	yes	no	no	no	no	no	no	no	no	no	no	no	999	999	no	no	no	no	no	no	no	don't know	999	999	don't know	999	999		don't know	999
36	36-45	female	married	ever married	secondary	christian	10000-19999	4	cook		3	4	5	yes	no	no	no	no	yes	no	no	no	no	no	no	no	no	no	no	no	no	999	999	no	no	no	no	no	no	no	don't know	999	999	don't know	999	999		don't know	999
30	26-35	female	single	never married	secondary	christian	20000-29999	1	cook		0.5	5	5	yes	yes	no	no	no	yes	yes	no	no	no	no	no	no	no	no	no	no	no	999	999	yes	yes	no	no	no	no	no	yes	smoke is not good for the	smoke is injurious to health	yes	smoke is dangerous	injurious to health/excessive smoke	others not respiratory	don't know	999
30	26-35	female	married	ever married	secondary	christian	20000-29999	1	cooking and selling		3	5	6	no	yes	no	no	no	no	no	no	no	no	no	no	no	no	no	no	no	no	999	999	yes	no	no	no	no	no	no	don't know	999	999	yes	if the smoke is much	injurious to health/excessive smoke	others not respiratory	don't know	999
23	16-25	female	single	never married	primary	christian	<10000	3	serving/selling		3	1	5	yes	no	no	no	no	yes	no	no	no	no	no	no	no	no	no	no	no	no	999	999	no	no	no	no	no	no	no	no	999	999	yes	if the smoke is much	injurious to health/excessive smoke	others not respiratory	don't know	999
26	26-35	male	single	never married	tertiary	christian	20000-29999	4	serving/selling		0	9	7	yes	no	no	no	no	yes	yes	no	no	no	no	no	no	no	no	no	no	no	999	999	no	no	no	no	no	no	no	no	999	999	don't know	999	999		don't know	999
30	26-35	female	married	ever married	secondary	christian	<10000	3	cooking and selling		7	4	5	yes	yes	no	no	no	yes	yes	no	no	no	no	no	no	no	no	no	no	no	999	999	no	no	no	no	no	no	no	don't know	999	999	don't know	999	999		don't know	999
16	16-25	female	single	never married	no formal	christian	<10000	4	serving/selling		6	3	5	no	yes	yes	no	no	no	yes	no	no	no	no	no	no	no	no	no	no	no	999	999	no	no	no	no	no	no	no	don't know	999	999	don't know	999	999		don't know	999
49	46-55	female	married	ever married	postgraduate	christian	30000-39999	7	ceo/mgt		3	3	5	no	no	yes	no	no	no	no	yes	no	no	no	no	no	no	no	no	no	no	999	999	yes	yes	no	no	no	no	no	yes	mkae them have catarrah	causes cough/catarrh/sneezing	no	999	999		no	999
48	46-55	female	widowed	ever married	secondary	christian	40000>	6	cook		2	2	6	yes	no	yes	no	no	yes	no	yes	no	no	no	no	no	no	no	no	no	no	999	999	no	no	no	no	no	no	no	don't know	999	999	don't know	999	999		don't know	999
40	36-45	female	married	ever married	secondary	islam	40000>	6	cooking and selling		3	5	6	yes	yes	no	yes	no	no	no	yes	yes	no	no	no	no	no	no	no	no	no	999	999	yes	no	no	no	no	no	no	don't know	999	999	don't know	999	999		don't know	999
42	36-45	female	married	ever married	secondary	christian	<10000	10	cook		1	3	5	yes	no	no	no	no	yes	no	no	no	no	no	no	no	no	no	no	no	no	999	999	yes	no	no	no	no	no	no	don't know	999	999	don't know	999	999		don't know	999
50	46-55	female	widowed	ever married	no formal	christian	20000-29999	8	cook		2	6	5	yes	no	no	no	no	yes	no	no	no	no	no	no	no	no	no	no	no	no	999	999	no	no	no	no	no	no	no	no	999	999	don't know	999	999		no	999
32	26-35	female	married	ever married	secondary	christian	<10000	5	ceo/mgt		0.5	4	6	no	no	yes	no	no	yes	no	no	no	no	no	no	no	no	no	no	no	no	999	999	yes	yes	no	no	no	no	no	yes	smoke is not good for hea	smoke is injurious to health	yes	can cause chest pain	chest pain	chestpain	don't know	999
46	46-55	female	married	ever married	primary	christian	20000-29999	5	cook		2	3	7	no	no	no	no	no	no	yes	no	no	no	no	no	no	no	no	no	no	no	999	999	no	no	no	no	no	no	no	don't know	999	999	don't know	999	999		don't know	999
36	36-45	female	seperated/divorced	ever married	secondary	christian	20000-29999	6	cooking and selling		2	3	6	no	yes	no	no	no	yes	no	no	no	no	no	no	no	no	no	no	no	no	999	999	no	no	no	no	no	no	no	don't know	999	999	don't know	999	999		don't know	999
40	36-45	female	married	ever married	secondary	christian	20000-29999	12	cooking and selling		3	3	6	no	yes	no	no	no	yes	no	no	no	no	no	no	no	no	no	no	no	no	999	999	no	no	no	no	no	no	no	no	999	999	don't know	999	999		don't know	999
31	26-35	female	married	ever married	secondary	christian	<10000	1	cooking and selling		2	4	6	yes	yes	no	no	no	yes	no	no	no	no	no	no	no	no	no	no	no	no	999	999	yes	no	no	no	no	no	no	don't know	999	999	don't know	999	999		no	999
25	16-25	female	married	ever married	secondary	christian	<10000	0.5	cook		2	6	6	no	yes	no	no	no	yes	no	no	no	no	no	no	no	no	no	no	no	no	999	999	yes	no	no	no	no	no	no	no	999	999	don't know	999	999		don't know	999
32	26-35	female	married	ever married	secondary	christian	<10000	3	cooking and selling		3	3	4	yes	no	no	no	no	yes	no	no	no	no	no	no	no	no	no	no	no	no	999	999	no	no	no	no	no	no	no	no	999	999	no	999	999		don't know	999
31	26-35	female	married	ever married	secondary	christian	<10000	1	cook		2	4	6	yes	yes	no	no	no	yes	no	no	no	no	no	no	no	no	no	no	no	no	999	999	yes	no	no	no	no	no	no	don't know	999	999	don't know	999	999		no	999
30	26-35	female	married	ever married	secondary	christian	<10000	3	cooking and selling		2	6	5	yes	yes	no	no	no	yes	no	no	no	no	no	no	no	no	no	no	no	no	999	999	yes	no	no	no	no	no	no	don't know	999	999	don't know	999	999		don't know	999
40	36-45	female	seperated/divorced	ever married	secondary	christian	<10000	10	cooking and selling		1	7	6	no	yes	no	no	no	yes	no	no	no	no	no	no	no	no	no	no	no	no	999	999	yes	no	no	no	no	no	no	don't know	999	999	don't know	999	999		don't know	999
36	36-45	female	seperated/divorced	ever married	secondary	christian	<10000	1	cooking and selling		1	6	6	no	yes	no	no	no	yes	no	no	no	no	no	no	no	no	no	no	no	no	999	999	yes	no	no	no	no	no	no	don't know	999	999	don't know	999	999		don't know	999
30	26-35	female	married	ever married	secondary	christian	<10000	5	cook		2	6	6	yes	no	no	no	no	yes	no	no	no	no	no	no	no	no	no	no	no	no	999	999	no	no	no	no	no	no	no	don't know	999	999	don't know	999	999		don't know	999
43	36-45	female	married	ever married	secondary	christian	10000-19999	5	cook		1	3.5	5	yes	no	no	no	no	yes	no	no	no	no	no	no	no	no	no	no	no	no	999	999	yes	no	no	no	no	no	no	don't know	999	999	don't know	999	999		no	999
32	26-35	female	seperated/divorced	ever married	secondary	christian	<10000	2	cooking and selling		1	7	7	yes	no	no	no	no	yes	no	no	no	no	no	no	no	no	no	no	no	no	999	999	yes	no	no	no	no	no	no	don't know	999	999	don't know	999	999		don't know	999
36	36-45	female	seperated/divorced	ever married	secondary	christian	10000-19999	8	cooking and selling		2	7	5	no	yes	no	no	no	yes	no	no	no	no	no	no	no	no	no	no	no	no	999	999	yes	no	no	no	no	no	no	don't know	999	999	don't know	999	999		don't know	999
32	26-35	female	married	ever married	secondary	christian	<10000	6	cooking and selling		1	5	6	no	yes	no	no	no	yes	no	no	no	no	no	no	no	no	no	no	no	no	999	999	yes	no	no	no	no	no	no	don't know	999	999	don't know	999	999		no	999
25	16-25	female	seperated/divorced	ever married	secondary	christian	<10000	2	cooking and selling		2	6	6	no	yes	no	no	no	yes	yes	no	no	no	no	no	no	no	no	no	no	no	999	999	yes	no	no	no	no	no	no	don't know	999	999	no	999	999		no	999
32	26-35	female	married	ever married	secondary	christian	10000-19999	5	cooking and selling		2	6	7	yes	yes	no	no	no	yes	no	no	no	no	no	no	no	no	no	no	no	no	999	999	yes	no	no	no	no	no	no	don't know	999	999	don't know	999	999		no	999
30	26-35	female	married	ever married	secondary	christian	<10000	6	cooking and selling		1	5	7	yes	yes	no	no	no	yes	no	no	no	no	no	no	no	no	no	no	no	no	999	999	yes	no	no	no	no	no	no	don't know	999	999	don't know	999	999		no	999
37	36-45	female	co-habiting	never married	secondary	christian	<10000	2	cooking and selling		1	5	6	no	yes	no	no	no	yes	yes	no	no	no	no	no	no	no	no	no	no	no	999	999	yes	no	no	no	no	no	no	don't know	999	999	no	999	999		no	999
35	26-35	female	married	ever married	secondary	christian	10000-19999	8	cooking and selling		8	2	7	no	yes	no	no	no	no	yes	no	no	no	no	no	no	no	no	no	no	no	999	999	yes	no	no	no	no	no	no	don't know	999	999	don't know	999	999		don't know	999
46	46-55	female	married	ever married	secondary	christian	<10000	6	cooking and selling		2	8	7	no	yes	no	no	no	yes	no	no	no	no	no	no	no	no	no	no	no	no	999	999	yes	no	no	no	no	no	no	don't know	999	999	don't know	999	999		don't know	999
45	36-45	female	seperated/divorced	ever married	secondary	christian	<10000	20	cooking and selling		2	5	7	no	no	yes	no	no	no	no	yes	no	no	no	no	no	no	no	no	no	no	999	999	yes	no	no	no	no	no	no	no	999	999	don't know	999	999		don't know	999
27	26-35	female	co-habiting	never married	primary	christian	<10000	0.7	cooking and selling		3	6	7	no	yes	no	no	no	yes	yes	no	no	no	no	no	no	no	no	no	no	no	999	999	yes	no	no	no	no	no	no	no	999	999	no	999	999		no	999
38	36-45	female	married	ever married	primary	christian	10000-19999	2	cooking and selling		4	2	6	no	yes	no	no	no	yes	no	no	no	no	no	no	no	no	no	no	no	no	999	999	no	no	no	no	no	no	no	don't know	999	999	don't know	999	999		don't know	999
28	26-35	female	widowed	ever married	secondary	christian	40000>	6	cook		2	2	6	no	yes	no	no	no	yes	no	yes	no	no	no	no	no	no	no	no	no	no	999	999	yes	no	no	no	no	no	no	don't know	999	999	don't know	999	999		don't know	999
32	26-35	female	married	ever married	secondary	christian	10000-19999	3	cooking and selling		2	6	7	no	yes	no	no	no	yes	no	no	no	no	no	no	no	no	no	no	no	no	999	999	yes	no	no	no	no	no	no	don't know	999	999	don't know	999	999		don't know	999
26	26-35	male	single	never married	tertiary	christian	20000-29999	4	serving/selling		3	5	7	yes	no	no	no	no	yes	yes	no	no	no	no	no	no	no	no	no	no	no	999	999	no	no	no	no	no	no	no	no	999	999	don't know	999	999		don't know	999
40	36-45	female	married	ever married	secondary	christian	10000-19999	1	cooking/roasting corn		2	7	7	no	yes	no	no	no	yes	no	no	no	no	no	no	no	no	no	no	no	no	999	999	yes	no	no	no	no	no	no	don't know	999	999	don't know	999	999		don't know	999
40	36-45	female	seperated/divorced	ever married	secondary	christian	<10000	10	cooking and selling		1	7	6	no	no	yes	yes	no	no	yes	yes	no	no	no	no	no	no	no	no	no	no	999	999	yes	no	no	no	no	no	no	don't know	999	999	don't know	999	999		don't know	999
40	36-45	female	married	ever married	postgraduate	christian	<10000	9	cook		1	4	6	no	yes	no	no	no	no	yes	no	no	no	no	no	no	no	no	no	no	no	999	999	no	no	no	no	no	no	no	don't know	999	999	don't know	999	999		don't know	999
36	36-45	female	married	ever married	postgraduate	christian	<10000	6	cook		1	4	7	no	yes	yes	no	no	no	yes	no	no	no	no	no	no	no	no	no	no	no	999	999	yes	no	no	no	no	no	no	don't know	999	999	don't know	999	999		don't know	999
42	36-45	female	married	ever married	secondary	christian	<10000	8	cooking and selling		1	2	5	no	no	yes	no	no	no	yes	no	no	no	no	no	no	no	no	no	no	no	999	999	yes	no	no	no	no	no	no	don't know	999	999	don't know	999	999		don't know	999
35	26-35	female	married	ever married	secondary	christian	<10000	3	cooking and selling		1	2	6	no	yes	no	no	no	yes	no	no	no	no	no	no	no	no	no	no	no	no	999	999	yes	no	no	no	no	no	no	don't know	999	999	don't know	999	999		don't know	999
25	16-25	female	married	ever married	secondary	christian	<10000	5	cooking and selling		1	3	6	no	yes	no	no	no	yes	no	no	no	no	no	no	no	no	no	no	no	no	999	999	yes	no	no	no	no	no	no	don't know	999	999	don't know	999	999		don't know	999
41	36-45	female	married	ever married	secondary	christian	10000-19999	5	cooking and selling		2.5	3	6	yes	no	no	no	no	yes	no	no	no	no	no	no	no	no	no	no	no	no	999	999	yes	no	no	no	no	no	no	don't know	999	999	don't know	999	999		don't know	999
42	36-45	female	married	ever married	secondary	christian	10000-19999	4	serving/selling		2	3	6	no	yes	no	no	no	yes	no	no	no	no	no	no	no	no	no	no	no	no	999	999	no	no	no	no	yes	no	no	don't know	999	999	don't know	999	999		no	999
45	36-45	female	married	ever married	secondary	christian	20000-29999	10	cook		2	8	7	no	yes	yes	no	no	yes	yes	no	no	no	no	no	no	no	no	no	no	no	999	999	yes	no	no	no	no	no	no	don't know	999	999	yes	if the smoke is too much	injurious to health/excessive smoke	others not respiratory	no	999
50	46-55	female	married	ever married	primary	christian	40000>	4	cooking and selling		2	5	6	no	yes	no	no	no	yes	yes	no	no	no	no	no	no	no	no	no	no	no	999	999	yes	no	no	no	no	no	no	yes	when close to heavy smoke	smoke is injurious to health	no	999	999		no	999
38	36-45	female	married	ever married	primary	christian	10000-19999	3	cooking/roasting corn		4	6	7	no	yes	no	no	no	yes	no	no	no	no	no	no	no	no	no	no	no	no	999	999	yes	no	no	no	no	no	no	yes	its not good for children	smoke is injurious to health	don't know	999	999		don't know	999
31	26-35	female	married	ever married	primary	christian	<10000	2	cook		3	7	7	yes	yes	no	no	no	yes	yes	no	no	no	no	no	no	no	no	no	no	no	999	999	yes	no	no	no	no	no	no	don't know	999	999	don't know	999	999		yes	cata,cough,eye prob
40	36-45	female	married	ever married	secondary	christian	10000-19999	6	cooking/roasting corn		3	6	6	no	yes	no	no	no	yes	no	no	no	no	no	no	no	no	no	no	no	no	999	999	no	no	no	no	no	no	no	no	999	999	no	999	999		no	999
45	36-45	female	married	ever married	primary	christian	10000-19999	6	cooking/roasting corn		3	5	6	no	yes	no	no	no	no	yes	no	no	no	no	no	no	no	no	no	no	no	999	999	no	no	no	no	no	no	no	no	999	999	no	999	999		no	999
35	26-35	female	married	ever married	secondary	christian	10000-19999	6	cook		2	6	6	no	yes	no	no	no	yes	yes	no	no	no	no	no	no	no	no	no	no	no	999	999	yes	no	no	no	no	no	no	no	999	999	yes	999	999		don't know	999
30	26-35	female	co-habiting	never married	secondary	christian	20000-29999	3	cook		2	6	6	no	no	no	no	no	yes	no	yes	no	no	no	no	no	no	no	no	no	no	999	999	yes	no	no	no	no	no	no	no	999	999	don't know	999	999		don't know	999
40	36-45	female	married	ever married	secondary	christian	20000-29999	3	cook		2	6	7	no	no	no	no	no	yes	no	no	no	no	no	no	no	no	no	no	no	no	999	999	yes	no	no	no	no	no	no	don't know	999	999	don't know	999	999		don't know	999
30	26-35	female	married	ever married	secondary	christian	<10000	0.6	cooking and selling		3	7	6	no	yes	no	no	no	yes	yes	no	no	no	no	no	no	no	no	no	no	no	999	999	yes	no	no	no	no	no	no	no	999	999	yes	if the smoke is too much	injurious to health/excessive smoke	others not respiratory	don't know	999
23	16-25	female	married	ever married	primary	christian	<10000	0.7	cooking and selling		3	6	6	no	yes	no	no	no	yes	yes	no	no	no	no	no	no	no	no	no	no	no	999	999	yes	no	no	no	no	no	no	don't know	999	999	don't know	999	999		don't know	999
30	26-35	male	married	ever married	no formal	islam	<10000	2	suya/chicken/pork/meat roasting		2	7	7	no	yes	no	no	no	yes	no	no	no	no	no	no	no	no	no	no	no	no	999	999	yes	no	no	no	no	no	no	don't know	999	999	don't know	999	999		don't know	999
24	16-25	female	co-habiting	never married	primary	christian	<10000	0.4	serving/selling		3	8	6	no	yes	no	no	no	yes	no	no	no	no	no	no	no	no	no	no	no	no	999	999	no	no	no	no	no	no	no	no	999	999	don't know	999	999		don't know	999
35	26-35	female	married	ever married	secondary	christian	10000-19999	2	cook		2	6	6	no	yes	no	no	yes	yes	no	no	no	no	no	no	no	no	no	no	no	no	999	999	no	no	no	no	yes	no	no	don't know	999	999	don't know	999	999		don't know	999
25	16-25	male	single	never married	secondary	christian	10000-19999	0.7	cooking and selling		2	6	6	no	yes	no	no	no	yes	no	no	no	no	no	no	no	no	no	no	no	no	999	999	no	no	no	no	no	no	no	don't know	999	999	don't know	999	999		don't know	999
40	36-45	female	married	ever married	secondary	christian	20000-29999	10	cook		2	8	7	no	yes	yes	no	no	yes	yes	no	no	no	no	no	no	no	no	no	no	no	999	999	no	no	no	no	no	no	no	don't know	999	999	yes	cata and cough	cough/catarrh/sneezing	cough/catarrh/sneezing	no	999
30	26-35	female	married	ever married	secondary	islam	<10000	0.8	cook		3	7	7	no	yes	no	no	no	yes	no	no	no	no	no	no	no	no	no	no	no	no	999	999	yes	no	no	no	no	no	no	don't know	999	999	don't know	999	999		don't know	999
55	46-55	female	widowed	ever married	primary	christian	20000-29999	9	serving/selling		2	2	6	yes	no	no	no	no	yes	no	no	no	no	no	no	no	no	no	no	no	no	999	999	yes	no	no	no	no	no	no	no	999	999	no	999	999		no	999
35	26-35	female	married	ever married	secondary	christian	<10000	3	cooking and selling		1	2	6	no	yes	no	no	no	yes	no	no	no	no	no	no	no	no	no	no	no	no	999	999	yes	no	no	no	no	no	no	don't know	999	999	don't know	999	999		don't know	999
40	36-45	female	married	ever married	primary	christian	<10000	2	cooking and selling		3	7	7	no	yes	no	no	no	yes	no	no	no	no	no	no	no	no	no	no	no	no	999	999	yes	no	no	no	no	no	no	don't know	999	999	don't know	999	999		don't know	999
30	26-35	female	married	ever married	secondary	christian	10000-19999	3	cooking and selling		2	6	6	yes	yes	no	no	no	no	yes	no	no	no	no	no	no	no	no	no	no	no	999	999	yes	no	no	no	no	no	no	don't know	999	999	don't know	999	999		don't know	999
41	36-45	female	seperated/divorced	ever married	secondary	christian	<10000	11	cooking and selling		2	3	6	no	yes	yes	no	no	no	yes	no	no	no	no	no	no	no	no	no	no	no	999	999	yes	no	no	no	no	no	no	don't know	999	999	don't know	999	999		don't know	999
40	36-45	female	married	ever married	secondary	christian	10000-19999	0.8	cooking and selling		3	8	6	no	yes	no	no	no	yes	yes	no	no	no	no	no	no	no	no	no	no	no	999	999	yes	no	no	no	no	no	no	no	999	999	don't know	999	999		don't know	999
25	16-25	female	married	ever married	secondary	christian	30000-39999	2	suya/chicken/pork/meat roasting		2	3	6	no	yes	no	no	no	yes	no	no	no	no	no	no	no	no	no	no	no	no	999	999	yes	no	no	no	no	no	no	don't know	999	999	no	999	999		don't know	999
28	26-35	male	single	never married	primary	christian	10000-19999	1	serving/selling		1	0	6	no	yes	no	no	no	yes	no	no	no	no	no	no	no	no	no	no	no	no	999	999	no	no	no	no	no	no	no	don't know	999	999	yes	too much smoke	injurious to health/excessive smoke	others not respiratory	don't know	999
25	16-25	female	single	never married	secondary	christian	<10000	0.5	serving/selling		2	5	6	no	yes	no	no	no	yes	yes	no	no	no	no	no	no	no	no	no	no	no	999	999	yes	no	no	no	no	no	no	no	999	999	no	999	999		no	999
50	46-55	female	married	ever married	primary	christian	40000>	10	cook		0	8	7	no	no	no	no	no	yes	no	no	no	no	no	no	no	no	no	no	no	no	999	999	no	no	no	no	no	no	no	don't know	999	999	yes	too much smoke	injurious to health/excessive smoke	others not respiratory	don't know	999
38	36-45	female	married	ever married	primary	christian	20000-29999	4	cook		1	3	7	yes	no	no	no	no	no	yes	no	no	no	no	no	no	no	no	no	no	no	999	999	no	no	no	no	no	no	no	don't know	999	999	yes	pain in eyes by smoke	eye pain/red eyes	others not respiratory	don't know	999
30	26-35	female	married	ever married	secondary	christian	10000-19999	0.7	cook		2	6	6	no	yes	no	no	no	yes	yes	no	no	no	no	no	no	no	no	no	no	no	999	999	yes	no	no	no	no	no	no	yes	they wud hv cough/cata	causes cough/catarrh/sneezing	yes	can cough/breathin proble	difficulty in breathing/wheezing	difficulty in breathing/wheezing	yes	cough,cata,breathin probl
25	16-25	female	single	never married	secondary	christian	<10000	0.5	cooking and selling		2	6	6	no	yes	no	no	no	yes	no	no	no	no	no	no	no	no	no	no	no	no	999	999	yes	no	no	no	no	no	no	yes	smoke is too much	smoke is injurious to health	yes	from the smoke	injurious to health/excessive smoke	others not respiratory	no	999
57	>55	female	widowed	ever married	primary	christian	<10000	10	cook		0	3	7	yes	no	no	no	no	yes	no	no	no	no	no	no	no	no	no	no	no	no	999	999	no	no	no	no	no	no	no	no	999	999	no	999	999		no	999
45	36-45	female	widowed	ever married	primary	christian	40000>	5	cooking and selling		2	5	7	no	yes	no	no	no	yes	no	no	no	no	no	no	no	no	no	no	no	no	999	999	yes	no	no	no	no	no	no	yes	smoke cause smoke/cata	causes cough/catarrh/sneezing	yes	smoke cause smoke/cata	cough/catarrh/sneezing	cough/catarrh/sneezing	don't know	999
32	26-35	female	married	ever married	primary	christian	10000-19999	3	cooking and selling		4	5	6	no	yes	no	no	no	yes	no	no	no	no	no	no	no	no	no	no	no	no	999	999	yes	no	no	no	no	no	no	don't know	999	999	don't know	999	999		yes	cough,cata,breathin probl
35	26-35	male	married	ever married	no formal	islam	20000-29999	6	suya/chicken/pork/meat roasting		3	6	7	no	yes	no	no	no	yes	no	no	no	no	no	no	no	no	no	no	no	no	999	999	no	no	no	no	no	no	no	don't know	999	999	don't know	999	999		don't know	999
32	26-35	female	married	ever married	secondary	christian	10000-19999	0.7	cooking and selling		2	3	7	yes	no	no	no	no	yes	yes	no	no	no	no	no	no	no	no	no	no	no	999	999	yes	no	no	no	no	no	no	no	999	999	no	999	999		no	999
49	46-55	female	married	ever married	primary	christian	20000-29999	8	fry akara/yam/plantain		4	5	7	yes	yes	no	no	no	yes	no	no	no	no	no	no	no	no	no	no	no	no	999	999	yes	no	no	no	no	no	no	yes	smoke cause cough/cata	causes cough/catarrh/sneezing	don't know	999	999		don't know	999
50	46-55	female	married	ever married	primary	islam	40000>	1	cooking and selling		3	5	6	no	yes	yes	no	no	yes	no	no	no	no	no	no	no	no	no	no	no	no	999	999	yes	no	no	no	no	no	no	no	999	999	no	999	999		don't know	999
30	26-35	female	married	ever married	primary	christian	<10000	1.5	cooking/roasting corn		4	5	7	no	yes	no	no	no	yes	no	no	no	no	no	no	no	no	no	no	no	no	999	999	no	no	no	no	yes	no	no	don't know	999	999	don't know	999	999		don't know	999
35	26-35	female	married	ever married	secondary	christian	<10000	2	cooking/roasting corn		3	4	6	no	yes	no	no	no	yes	no	no	no	no	no	no	no	no	no	no	no	no	999	999	yes	no	no	no	no	no	no	don't know	999	999	don't know	999	999		don't know	999
28	26-35	female	married	ever married	secondary	christian	10000-19999	3	cooking/roasting corn		2	5	7	no	yes	no	no	no	yes	no	no	no	no	no	no	no	no	no	no	no	no	999	999	no	no	no	no	no	no	no	no	999	999	don't know	999	999		don't know	999
30	26-35	female	married	ever married	secondary	islam	<10000	0.8	cook		3	7	7	no	yes	no	no	no	yes	no	no	no	no	no	no	no	no	no	no	no	no	999	999	yes	no	no	no	no	no	no	don't know	999	999	don't know	999	999		don't know	999
45	36-45	female	married	ever married	primary	christian	10000-19999	4	cooking and selling		2	6	6	no	yes	no	no	no	yes	yes	no	no	no	no	no	no	no	no	no	no	no	999	999	yes	no	no	no	no	no	no	yes	will have cata	causes cough/catarrh/sneezing	yes	if the smoke is too much	injurious to health/excessive smoke	others not respiratory	no	999
29	26-35	male	single	never married	secondary	christian	<10000	3	suya/chicken/pork/meat roasting		2	7	7	no	yes	no	no	no	yes	no	no	no	no	no	no	no	no	no	no	no	no	999	999	yes	no	no	no	no	no	no	don't know	999	999	don't know	999	999		don't know	999
41	36-45	female	seperated/divorced	ever married	secondary	christian	<10000	10	cooking and selling		1	6	7	no	yes	no	no	no	no	yes	no	no	no	no	no	no	no	no	no	no	no	999	999	no	no	no	no	no	no	no	don't know	999	999	don't know	999	999		don't know	999
50	46-55	female	single	never married	primary	others	30000-39999	10	cooking and selling		2	3	6	no	yes	no	no	no	yes	no	no	no	no	no	no	no	no	no	no	no	yes	cough	cough/respiratory problems	yes	no	no	no	no	no	no	no	999	999	yes	blowing causes chestpain	chest pain	chestpain	don't know	999
48	46-55	female	single	never married	no formal	others	40000>	4.9	fry akara/yam/plantain		6	4	6	yes	yes	no	no	no	yes	no	no	no	no	no	no	no	no	no	no	no	no	999	999	no	no	no	no	no	no	no	don't know	999	999	don't know	999	999		don't know	999
50	46-55	female	single	never married	no formal	others	<10000	10	fry akara/yam/plantain		7	3	6	yes	yes	no	no	no	yes	no	no	no	no	no	no	no	no	no	no	no	no	999	999	yes	no	no	no	no	no	no	don't know	999	999	don't know	999	999		no	999
30	26-35	male	single	never married	tertiary	christian	10000-19999	2	cooking and selling		1	5	5	no	yes	yes	no	no	no	yes	yes	no	no	no	no	no	no	no	no	no	yes	carbon content in the smo	dangerous to health/carbon/don't know	yes	yes	yes	no	yes	yes	no	yes	catarrh	causes cough/catarrh/sneezing	yes	it causes fever	heat/sweating/fever	others not respiratory	no	999
22	16-25	male	single	never married	secondary	christian	<10000	2	cooking and selling		3	0	6	yes	yes	no	no	no	no	no	no	no	no	no	no	no	no	no	no	no	yes	its dangerious to health	dangerous to health/carbon/don't know	yes	yes	yes	yes	yes	yes	yes	yes	catarrh	causes cough/catarrh/sneezing	yes	causes cough	cough/catarrh/sneezing	cough/catarrh/sneezing	yes	heat
28	26-35	male	single	never married	tertiary	christian	10000-19999	3	cooking and selling		2	4	6	no	no	yes	no	no	no	yes	yes	no	no	no	no	no	no	no	no	no	yes	smoke is dangerious	dangerous to health/carbon/don't know	yes	yes	yes	no	yes	no	no	yes	cough	causes cough/catarrh/sneezing	yes	causes heat	heat/sweating/fever	others not respiratory	don't know	999
37	36-45	female	married	ever married	tertiary	christian	30000-39999	8	cooking and selling		0	3	6	no	yes	yes	no	no	no	yes	yes	no	no	no	no	no	no	no	no	no	no	999	999	yes	yes	yes	yes	yes	yes	yes	yes	999	999	don't know	999	999		don't know	999
28	26-35	female	single	never married	no formal	islam	<10000	4	suya/chicken/pork/meat roasting		0	6	7	yes	no	no	no	no	yes	no	no	no	no	no	no	no	no	no	no	no	yes	smoke causes catarrh	cough/respiratory problems	yes	no	no	no	no	no	no	yes	catarrh	causes cough/catarrh/sneezing	don't know	999	999		don't know	999
22	16-25	female	single	never married	no formal	islam	<10000	3	suya/chicken/pork/meat roasting		0	6	7	yes	no	no	no	no	yes	no	no	no	no	no	no	no	no	no	no	no	no	999	999	no	no	no	no	no	no	no	don't know	999	999	don't know	999	999		don't know	999
50	46-55	female	married	ever married	primary	islam	20000-29999	7	suya/chicken/pork/meat roasting		0	5	6	yes	yes	no	no	no	yes	no	no	no	no	no	no	no	no	no	no	no	yes	it causes eye problem	eye problems/blindness	yes	no	no	no	no	no	no	don't know	999	999	yes	999	999		don't know	999
40	36-45	female	married	ever married	primary	islam	10000-19999	5	suya/chicken/pork/meat roasting		0	6	7	yes	no	no	no	no	yes	no	no	no	no	no	no	no	no	no	no	no	no	999	999	no	no	no	no	no	no	no	don't know	999	999	don't know	999	999		don't know	999
32	26-35	female	married	ever married	secondary	christian	10000-19999	9	cooking and selling		2	2	6	no	yes	no	no	no	no	yes	no	no	no	no	no	no	no	no	no	no	yes	dont know	dangerous to health/carbon/don't know	yes	no	no	no	yes	no	no	yes	don't know	don't know	don't know	999	999		don't know	999
37	36-45	male	married	ever married	secondary	christian	10000-19999	4	cooking and selling		1	4	6	no	yes	no	no	no	no	yes	no	no	no	no	no	no	no	no	no	no	yes	don't know	dangerous to health/carbon/don't know	yes	no	no	no	yes	yes	no	don't know	999	999	yes	it can affect the heart	heart problems	others not respiratory	don't know	999
24	16-25	male	single	never married	secondary	christian	<10000	1	cooking and selling		1	4	6	no	yes	no	no	no	no	yes	no	no	no	no	no	no	no	no	no	no	no	999	999	no	no	no	no	no	no	no	don't know	999	999	don't know	999	999		don't know	999
21	16-25	male	single	never married	secondary	christian	<10000	1	cooking and selling		1	4	6	no	yes	no	no	no	no	yes	no	no	no	no	no	no	no	no	no	no	no	999	999	no	no	no	no	no	no	no	don't know	999	999	don't know	999	999		don't know	999
23	16-25	male	single	never married	secondary	christian	<10000	1	cooking and selling		1	4	6	no	yes	no	no	no	no	yes	no	no	no	no	no	no	no	no	no	no	no	999	999	no	no	no	no	no	no	no	don't know	999	999	don't know	999	999		don't know	999
45	36-45	female	married	ever married	secondary	christian	10000-19999	7	suya/chicken/pork/meat roasting		2	5	7	yes	yes	no	no	no	yes	yes	no	no	no	no	no	no	no	no	no	no	yes	causes difficulty in brea	cough/respiratory problems	yes	yes	no	no	yes	no	no	yes	catarrh	causes cough/catarrh/sneezing	yes	999	999		don't know	999
24	16-25	female	single	never married	secondary	christian	<10000	1	suya/chicken/pork/meat roasting		1	7	7	yes	yes	no	no	no	yes	yes	no	no	no	no	no	no	no	no	no	no	no	999	999	no	no	no	no	no	no	no	don't know	999	999	don't know	999	999		don't know	999
45	36-45	male	married	ever married	secondary	christian	10000-19999	6	cooking and selling		2	4	6	no	yes	no	no	no	no	yes	no	no	no	no	no	no	no	no	no	no	no	999	999	no	no	no	no	no	no	no	don't know	999	999	don't know	999	999		don't know	999
22	16-25	male	single	never married	secondary	christian	<10000	7	cooking and selling		1	4	6	no	yes	no	no	no	no	yes	no	no	no	no	no	no	no	no	no	no	no	999	999	no	no	no	no	no	no	no	don't know	999	999	don't know	999	999		don't know	999
24	16-25	female	single	never married	secondary	christian	<10000	1	cooking and selling		1	4	6	no	yes	no	no	no	no	yes	no	no	no	no	no	no	no	no	no	no	no	999	999	no	no	no	no	no	no	no	don't know	999	999	don't know	999	999		don't know	999
23	16-25	male	single	never married	secondary	christian	<10000	1	cooking and selling		1	4	6	no	yes	no	no	no	no	yes	no	no	no	no	no	no	no	no	no	no	no	999	999	no	no	no	no	no	no	no	don't know	999	999	don't know	999	999		don't know	999
25	16-25	male	single	never married	secondary	christian	<10000	1	cooking and selling		3	2	6	no	yes	no	no	no	no	yes	no	no	no	no	no	no	no	no	no	no	yes	dont know	dangerous to health/carbon/don't know	yes	no	no	yes	no	no	no	yes	don't know	don't know	yes	don't know	don't know	others not respiratory	no	999
28	26-35	male	single	never married	primary	christian	<10000	17	cooking and selling		4	0	6	no	yes	no	no	no	no	no	no	no	no	no	no	no	no	no	no	no	no	999	999	yes	yes	no	no	yes	no	no	don't know	999	999	don't know	999	999		don't know	999
16	16-25	male	single	never married	primary	christian	<10000	1	suya/chicken/pork/meat roasting		1	1	3	yes	yes	no	no	no	yes	yes	no	no	no	no	no	no	no	no	no	no	yes	cause internal heat	internal heat	yes	yes	yes	yes	no	no	no	yes	breathin	causes breathing problems/wheezing/chest pain	yes	causes catarrh	cough/catarrh/sneezing	cough/catarrh/sneezing	yes	heat
28	26-35	male	married	ever married	tertiary	christian	10000-19999	1	cooking and selling		0	3	5	no	yes	yes	no	no	no	yes	no	no	no	no	no	no	no	no	no	no	yes	its dangeriou to health	dangerous to health/carbon/don't know	yes	yes	yes	yes	no	yes	no	yes	sneezing	causes cough/catarrh/sneezing	yes	it causes heat	heat/sweating/fever	others not respiratory	don't know	999
25	16-25	female	single	never married	secondary	christian	<10000	1	suya/chicken/pork/meat roasting		1	0	7	no	yes	no	no	no	yes	yes	no	no	no	no	no	no	no	no	no	no	yes	it affect the eye	eye problems/blindness	yes	yes	yes	yes	yes	yes	no	yes	catarrh	causes cough/catarrh/sneezing	yes	it causes heat	heat/sweating/fever	others not respiratory	yes	heat
32	26-35	male	married	ever married	secondary	christian	10000-19999	2	cooking and selling		3	0	6	yes	yes	no	no	no	no	no	no	no	no	no	no	no	no	no	no	no	no	999	999	yes	yes	no	no	yes	no	no	don't know	999	999	don't know	999	999		don't know	999
29	26-35	male	single	never married	tertiary	christian	20000-29999	2	cooking and selling		1	4	6	no	yes	yes	no	no	no	yes	no	no	no	no	no	no	no	no	no	no	yes	cause internal heat	internal heat	yes	yes	yes	yes	yes	yes	no	yes	catarrh	causes cough/catarrh/sneezing	yes	causes cough	cough/catarrh/sneezing	cough/catarrh/sneezing	don't know	999
24	16-25	male	married	ever married	secondary	christian	<10000	1	cooking and selling		3	0	6	yes	yes	no	no	no	no	no	no	no	no	no	no	no	no	no	no	no	no	999	999	yes	yes	yes	no	no	yes	no	don't know	999	999	don't know	999	999		don't know	999
26	26-35	female	single	never married	secondary	christian	<10000	2	suya/chicken/pork/meat roasting		2	0	6	yes	yes	no	no	no	no	yes	no	no	no	no	no	no	no	no	no	no	no	999	999	no	no	no	yes	no	yes	no	don't know	999	999	don't know	999	999		don't know	999
32	26-35	female	married	ever married	primary	islam	<10000	4	suya/chicken/pork/meat roasting		0	5	7	yes	yes	no	no	no	yes	yes	no	no	no	no	no	no	no	no	no	no	no	999	999	yes	no	no	no	yes	no	no	don't know	999	999	don't know	999	999		don't know	999
32	26-35	male	co-habiting	never married	primary	christian	10000-19999	4	cooking and selling		2	6	6	no	yes	no	no	no	no	yes	no	no	no	no	no	no	no	no	no	no	no	999	999	no	no	no	no	no	no	no	don't know	999	999	don't know	999	999		don't know	999
34	26-35	male	single	never married	secondary	christian	20000-29999	1	cooking and selling		1	1	4	no	yes	no	no	no	no	no	yes	no	no	no	no	yes	no	no	no	no	yes	respiratory problem	cough/respiratory problems	yes	yes	no	yes	no	no	no	yes	lungs	causes breathing problems/wheezing/chest pain	yes	don't know	don't know	others not respiratory	yes	lungs pr
37	36-45	male	married	ever married	secondary	christian	10000-19999	6	cooking and selling		2	5	6	no	yes	no	no	no	no	yes	no	no	no	no	no	no	no	no	no	no	no	999	999	no	no	no	no	no	no	no	don't know	999	999	don't know	999	999		don't know	999
31	26-35	male	married	ever married	secondary	christian	20000-29999	4	cooking and selling		2	6	6	no	yes	no	no	no	no	yes	no	no	no	no	no	no	no	no	no	no	no	999	999	no	no	no	no	no	no	no	don't know	999	999	don't know	999	999		don't know	999
24	16-25	male	single	never married	secondary	christian	<10000	1	cooking and selling		1	6	6	no	yes	no	no	no	no	yes	no	no	no	no	no	no	no	no	no	no	no	999	999	no	no	no	no	no	no	no	don't know	999	999	don't know	999	999		don't know	999
22	16-25	female	single	never married	secondary	christian	10000-19999	3	cooking and selling		1	0	2	no	yes	no	no	no	no	no	no	no	no	no	no	no	no	no	no	no	yes	it affect the eye	eye problems/blindness	yes	yes	no	no	no	no	no	yes	don't know	don't know	yes	it causes cough	cough/catarrh/sneezing	cough/catarrh/sneezing	yes	heat
19	16-25	male	single	never married	secondary	christian	<10000	2	serving/selling		1	3	7	no	yes	yes	no	no	no	no	no	no	no	no	no	no	no	no	no	no	no	999	999	yes	yes	no	yes	yes	no	no	don't know	999	999	yes	it causes catarrh	cough/catarrh/sneezing	cough/catarrh/sneezing	yes	heat
40	36-45	female	married	ever married	primary	islam	<10000	10	suya/chicken/pork/meat roasting		2	0	7	yes	yes	no	no	no	yes	yes	no	no	no	no	no	no	no	no	no	no	no	999	999	no	no	no	no	no	no	no	don't know	999	999	don't know	999	999		don't know	999
30	26-35	male	seperated/divorced	ever married	secondary	christian	10000-19999	5	cooking and selling		1	4	6	no	yes	yes	no	no	no	yes	no	no	no	no	no	no	no	no	no	no	no	999	999	yes	no	no	no	no	no	no	don't know	999	999	don't know	999	999		don't know	999
21	16-25	male	single	never married	secondary	christian	<10000	1	serving/selling		2	0	6	no	yes	yes	no	no	no	no	no	no	no	no	no	no	no	no	no	no	no	999	999	yes	yes	no	no	no	no	no	don't know	999	999	yes	it causes cough	cough/catarrh/sneezing	cough/catarrh/sneezing	don't know	999
17	16-25	female	single	never married	primary	christian	<10000	3	serving/selling		0	0	4	no	yes	yes	yes	no	no	yes	no	no	no	no	no	no	no	no	no	no	yes	it causes sneezing	cough/respiratory problems	yes	yes	no	no	no	no	no	don't know	999	999	don't know	999	999		don't know	999
32	26-35	male	married	ever married	secondary	christian	10000-19999	3	cooking and selling		2	3	6	no	yes	no	no	no	no	yes	yes	no	no	no	no	no	no	no	no	no	no	999	999	yes	yes	yes	yes	yes	yes	no	don't know	999	999	don't know	999	999		don't know	999
21	16-25	female	single	never married	secondary	christian	<10000	1	serving/selling		1	0	5	no	yes	yes	no	no	no	yes	no	no	no	no	no	no	no	no	no	no	yes	its dangerious to health	dangerous to health/carbon/don't know	yes	yes	yes	yes	yes	yes	no	yes	cough	causes cough/catarrh/sneezing	yes	pulmonary problem	difficulty in breathing/wheezing	difficulty in breathing/wheezing	don't know	999
47	46-55	male	married	ever married	secondary	christian	10000-19999	10	cooking and selling		1	4	6	no	yes	no	no	no	no	yes	no	no	no	no	no	no	no	no	no	no	no	999	999	yes	yes	yes	yes	yes	yes	no	yes	breathin	causes breathing problems/wheezing/chest pain	yes	it cause difficult breath	difficulty in breathing/wheezing	difficulty in breathing/wheezing	don't know	999
31	26-35	female	married	ever married	primary	islam	<10000	10	cooking and selling		0	3	7	yes	yes	no	no	no	yes	yes	no	no	no	no	no	no	no	no	no	no	no	999	999	yes	yes	no	no	no	no	no	don't know	999	999	don't know	999	999		don't know	999
27	26-35	female	single	never married	postgraduate	christian	20000-29999	1	cooking and selling		1	0	6	no	no	no	no	no	no	yes	no	yes	no	no	no	no	no	no	no	no	yes	it can cause lung problem	cough/respiratory problems	yes	yes	no	no	yes	yes	no	don't know	999	999	yes	they are expose to it	injurious to health/excessive smoke	others not respiratory	yes	air polu
23	16-25	male	single	never married	secondary	christian	<10000	1	serving/selling		1	2	6	yes	yes	no	no	no	no	yes	no	no	no	no	no	no	no	no	no	no	no	999	999	yes	no	yes	no	yes	yes	no	yes	catarrh	causes cough/catarrh/sneezing	yes	it causes catarrh	cough/catarrh/sneezing	cough/catarrh/sneezing	don't know	999
45	36-45	male	widowed	ever married	primary	christian	<10000	15	fry akara/yam/plantain		2	3	7	yes	yes	no	no	no	yes	yes	no	no	no	no	no	no	no	no	no	no	no	999	999	yes	no	no	no	yes	no	no	don't know	999	999	yes	it causes catarrh	cough/catarrh/sneezing	cough/catarrh/sneezing	yes	heat
21	16-25	male	single	never married	secondary	christian	<10000	1	serving/selling		1	0	6	no	yes	no	no	no	no	yes	no	no	no	no	no	no	no	no	no	no	yes	it cause cough	cough/respiratory problems	yes	yes	yes	yes	yes	yes	no	yes	cough	causes cough/catarrh/sneezing	yes	it can cause catarrh	cough/catarrh/sneezing	cough/catarrh/sneezing	don't know	999
40	36-45	male	married	ever married	primary	christian	<10000	7	cooking and selling		4	0	6	yes	yes	no	no	no	no	no	no	no	no	no	no	no	no	no	no	no	no	999	999	yes	yes	no	yes	no	no	no	don't know	999	999	don't know	999	999		don't know	999
45	36-45	male	married	ever married	secondary	christian	10000-19999	2	cooking and selling		3	0	6	yes	no	no	no	no	no	no	no	no	no	no	no	no	no	no	no	no	yes	causes eyes problem	eye problems/blindness	yes	no	no	no	yes	no	no	don't know	999	999	don't know	999	999		don't know	999
40	36-45	male	married	ever married	secondary	christian	10000-19999	1	cooking and selling		1	3	6	no	yes	no	no	no	no	yes	no	no	no	no	no	no	no	no	no	no	no	999	999	no	no	no	no	no	no	no	don't know	999	999	don't know	999	999		don't know	999
30	26-35	male	married	ever married	secondary	christian	10000-19999	2	cooking and selling		2	3	6	no	yes	no	no	no	no	yes	no	no	no	no	no	no	no	no	no	no	no	999	999	no	no	no	no	no	no	no	don't know	999	999	don't know	999	999		don't know	999
19	16-25	female	single	never married	secondary	christian	<10000	1	others		1	0	6	no	yes	no	no	no	no	no	no	no	no	no	no	no	no	no	no	no	yes	its not good for health	dangerous to health/carbon/don't know	yes	yes	no	no	yes	no	no	yes	cough	causes cough/catarrh/sneezing	yes	it can cause cough	cough/catarrh/sneezing	cough/catarrh/sneezing	don't know	999
45	36-45	female	married	ever married	no formal	islam	<10000	10	suya/chicken/pork/meat roasting		1	4	7	yes	yes	no	no	no	yes	yes	no	no	no	no	no	no	no	no	no	no	no	999	999	yes	yes	yes	yes	yes	yes	no	don't know	999	999	no	999	999		don't know	999
24	16-25	male	married	ever married	secondary	christian	40000>	1	cooking and selling		4	6	6	yes	yes	no	no	no	no	yes	no	no	no	no	no	no	no	no	no	no	yes	dont know	dangerous to health/carbon/don't know	no	no	no	no	yes	no	no	don't know	999	999	yes	don't know	don't know	others not respiratory	yes	heat
27	26-35	male	single	never married	secondary	christian	10000-19999	1	serving/selling		1	3	5	no	yes	yes	no	no	no	yes	yes	no	no	no	no	no	no	no	no	no	yes	its contain is not good	dangerous to health/carbon/don't know	yes	yes	yes	yes	yes	yes	no	yes	fever	fever	yes	i causes pulmonary diseas	difficulty in breathing/wheezing	difficulty in breathing/wheezing	yes	heat
32	26-35	male	married	ever married	tertiary	christian	10000-19999	4	cooking and selling		2	5	6	no	yes	no	no	no	no	yes	no	no	no	no	no	no	no	no	no	no	yes	its dangerious to health	dangerous to health/carbon/don't know	yes	yes	yes	yes	yes	yes	no	don't know	999	999	yes	catarrh	cough/catarrh/sneezing	cough/catarrh/sneezing	yes	heat
40	36-45	female	married	ever married	no formal	islam	<10000	2	suya/chicken/pork/meat roasting		0	6	7	yes	no	no	no	no	yes	no	no	no	no	no	no	no	no	no	no	no	no	999	999	no	no	no	no	no	no	no	don't know	999	999	don't know	999	999		don't know	999
20	16-25	female	single	never married	no formal	islam	<10000	1	suya/chicken/pork/meat roasting		0	6	7	yes	no	no	no	no	yes	no	no	no	no	no	no	no	no	no	no	no	no	999	999	no	no	no	no	no	no	no	don't know	999	999	don't know	999	999		don't know	999
17	16-25	female	single	never married	no formal	islam	<10000	2	suya/chicken/pork/meat roasting		0	6	7	yes	no	no	no	no	yes	no	no	no	no	no	no	no	no	no	no	no	no	999	999	no	no	no	no	no	no	no	don't know	999	999	don't know	999	999		don't know	999
22	16-25	female	single	never married	no formal	islam	<10000	5	suya/chicken/pork/meat roasting		0	6	7	yes	no	no	no	no	yes	no	no	no	no	no	no	no	no	no	no	no	no	999	999	no	no	no	no	no	no	no	don't know	999	999	don't know	999	999		don't know	999
19	16-25	female	single	never married	no formal	islam	<10000	4	suya/chicken/pork/meat roasting		0	6	7	yes	no	no	no	no	yes	no	no	no	no	no	no	no	no	no	no	no	no	999	999	no	no	no	no	no	no	no	don't know	999	999	don't know	999	999		don't know	999
30	26-35	female	married	ever married	primary	islam	20000-29999	11	suya/chicken/pork/meat roasting		0	7	7	yes	no	no	no	no	yes	no	no	no	no	no	no	no	no	no	no	no	no	999	999	yes	no	no	no	yes	no	no	don't know	999	999	don't know	999	999		don't know	999
27	26-35	female	single	never married	no formal	islam	10000-19999	2	suya/chicken/pork/meat roasting		0	3	7	yes	no	no	no	no	yes	no	no	no	no	no	no	no	no	no	no	no	no	999	999	no	no	no	no	no	no	no	don't know	999	999	don't know	999	999		don't know	999
30	26-35	female	married	ever married	no formal	christian	10000-19999	3	suya/chicken/pork/meat roasting		0	5	7	yes	yes	no	no	no	yes	no	no	no	no	no	no	no	no	no	no	no	no	999	999	yes	no	no	no	yes	no	no	don't know	999	999	yes	don't know	don't know	others not respiratory	don't know	999
32	26-35	female	married	ever married	primary	islam	10000-19999	2	suya/chicken/pork/meat roasting		0	8	7	yes	yes	no	no	no	yes	no	no	no	no	no	no	no	no	no	no	no	no	999	999	no	no	no	no	no	no	no	don't know	999	999	don't know	999	999		don't know	999
40	36-45	female	married	ever married	primary	islam	10000-19999	4	suya/chicken/pork/meat roasting		0	7	7	yes	yes	no	no	no	yes	no	no	no	no	no	no	no	no	no	no	no	no	999	999	no	no	no	no	no	no	no	don't know	999	999	don't know	999	999		don't know	999
20	16-25	male	single	never married	secondary	christian	<10000	1	cooking and selling		1	3	6	no	yes	no	no	no	no	yes	no	no	no	no	no	no	no	no	no	no	yes	causes pregnant deliverin	infertility/problems in pregnancy	yes	no	yes	no	yes	no	no	don't know	999	999	don't know	999	999		yes	eye prob
40	36-45	male	married	ever married	secondary	christian	10000-19999	4	cooking and selling		2	3	6	no	yes	no	no	no	no	yes	no	no	no	no	no	no	no	no	no	no	no	999	999	no	no	no	no	no	no	no	don't know	999	999	don't know	999	999		don't know	999
22	16-25	male	single	never married	secondary	christian	<10000	1	cooking and selling		1	3	0	no	yes	no	no	no	no	yes	no	no	no	no	no	no	no	no	no	no	yes	not safe for pregnant wom	infertility/problems in pregnancy	yes	no	yes	no	yes	no	no	don't know	999	999	don't know	999	999		yes	eye prob
30	26-35	male	married	ever married	secondary	christian	10000-19999	2	cooking and selling		1	3	6	no	yes	no	no	no	no	yes	no	no	no	no	no	no	no	no	no	no	yes	causes eyes problem	eye problems/blindness	yes	no	yes	yes	yes	no	no	don't know	999	999	don't know	999	999		yes	heat
25	16-25	male	single	never married	secondary	christian	<10000	1	fry akara/yam/plantain		1	3	6	no	yes	no	no	no	yes	yes	no	no	no	no	no	no	no	no	no	no	yes	it causes catarrh	eye problems/blindness	yes	yes	no	yes	yes	yes	no	yes	fever	999	yes	it can cause tuberculosis	respiratory infection/tb	respiratory infections/TB	yes	headach
32	26-35	female	married	ever married	tertiary	christian	20000-29999	3	cooking and selling		0	4	6	no	yes	yes	yes	no	no	yes	yes	no	no	no	no	no	no	no	no	no	yes	it has pollutant	dangerous to health/carbon/don't know	yes	yes	yes	yes	yes	yes	no	yes	cough	causes cough/catarrh/sneezing	yes	it cause pulmonary	difficulty in breathing/wheezing	difficulty in breathing/wheezing	yes	drowsine
35	26-35	male	married	ever married	postgraduate	christian	40000>	12	cooking and selling		2	4	7	no	no	yes	no	no	no	yes	yes	no	no	no	no	no	no	no	no	no	yes	it cause catarrh	cough/respiratory problems	yes	yes	no	no	yes	no	no	yes	don't know	don't know	yes	don't know	don't know	others not respiratory	no	999
40	36-45	male	married	ever married	secondary	christian	10000-19999	2	cooking and selling		2	4	6	no	yes	no	no	no	no	yes	no	no	no	no	no	no	no	no	no	no	yes	it can cause eyes problem	eye problems/blindness	yes	no	yes	no	yes	no	no	don't know	999	999	don't know	999	999		don't know	999
35	26-35	male	married	ever married	secondary	christian	10000-19999	3	cooking and selling		1	4	6	no	yes	no	no	no	no	yes	no	no	no	no	no	no	no	no	no	no	no	999	999	no	no	no	no	no	no	no	don't know	999	999	don't know	999	999		don't know	999
24	16-25	male	married	ever married	tertiary	christian	10000-19999	2	serving/selling		1	1	5	no	no	no	no	no	no	no	no	no	no	no	no	no	no	no	no	no	yes	lungs problem	cough/respiratory problems	yes	yes	no	yes	yes	yes	no	don't know	999	999	don't know	999	999		yes	catarrh
28	26-35	male	single	never married	postgraduate	christian	20000-29999	2	cook		2	1	6	no	yes	yes	yes	no	no	no	yes	no	no	no	no	no	no	no	no	no	no	999	999	yes	yes	no	yes	yes	yes	no	don't know	999	999	yes	it causes lungs problem	difficulty in breathing/wheezing	difficulty in breathing/wheezing	yes	cough
25	16-25	male	single	never married	secondary	christian	<10000	1	cook		1	4	6	no	yes	no	no	no	no	yes	no	no	no	no	no	no	no	no	no	no	no	999	999	no	no	no	no	no	no	no	don't know	999	999	don't know	999	999		don't know	999
37	36-45	male	married	ever married	secondary	christian	<10000	5	fry akara/yam/plantain		2	2	6	no	yes	no	no	no	yes	no	no	no	no	no	no	no	no	no	no	no	no	999	999	yes	no	yes	yes	no	no	no	don't know	999	999	don't know	999	999		don't know	999
23	16-25	male	single	never married	secondary	christian	<10000	1	cooking and selling		1	3	6	no	yes	no	no	no	no	yes	no	no	no	no	no	no	no	no	no	no	no	999	999	no	no	no	no	no	no	no	don't know	999	999	don't know	999	999		don't know	999
25	16-25	male	single	never married	secondary	christian	<10000	1	cooking and selling		1	3	6	no	yes	no	no	no	no	yes	no	no	no	no	no	no	no	no	no	no	yes	it causes eyes problem	eye problems/blindness	yes	no	no	no	yes	no	no	don't know	999	999	don't know	999	999		don't know	999
20	16-25	male	single	never married	primary	christian	<10000	1	cooking and selling		1	3	6	no	yes	no	no	no	no	yes	no	no	no	no	no	no	no	no	no	no	no	999	999	no	no	no	no	no	no	no	don't know	999	999	don't know	999	999		don't know	999
45	36-45	male	married	ever married	primary	christian	<10000	2	cooking and selling		1	3	6	no	yes	no	no	no	no	yes	no	no	no	no	no	no	no	no	no	no	no	999	999	no	no	no	no	no	no	no	don't know	999	999	don't know	999	999		don't know	999
28	26-35	male	single	never married	secondary	christian	<10000	1	cooking and selling		1	3	6	no	yes	no	no	no	no	yes	no	no	no	no	no	no	no	no	no	no	no	999	999	no	no	no	no	no	no	no	don't know	999	999	don't know	999	999		don't know	999
40	36-45	male	married	ever married	secondary	christian	10000-19999	2	cooking and selling		1	4	6	no	yes	no	no	no	no	yes	no	no	no	no	no	no	no	no	no	no	no	999	999	no	no	no	no	no	no	no	don't know	999	999	don't know	999	999		don't know	999
38	36-45	male	married	ever married	secondary	christian	<10000	3	cooking and selling		1	3	6	no	yes	no	no	no	no	yes	no	no	no	no	no	no	no	no	no	no	no	999	999	no	no	no	no	no	no	no	don't know	999	999	don't know	999	999		don't know	999
27	26-35	female	single	never married	secondary	christian	<10000	2	suya/chicken/pork/meat roasting		1	2	6	yes	yes	no	no	no	yes	yes	no	no	no	no	no	no	no	no	no	no	yes	it cause eyes problem	eye problems/blindness	yes	yes	yes	yes	yes	yes	yes	yes	sneezing	causes cough/catarrh/sneezing	yes	it cause sneezing	cough/catarrh/sneezing	cough/catarrh/sneezing	yes	heat
45	36-45	male	widowed	ever married	primary	christian	<10000	10	fry akara/yam/plantain		2	0	7	yes	yes	no	no	no	yes	yes	no	no	no	no	no	no	no	no	no	no	no	999	999	yes	yes	no	yes	no	no	no	don't know	999	999	don't know	999	999		don't know	999
38	36-45	male	married	ever married	tertiary	christian	10000-19999	2	cooking and selling		2	2	6	no	yes	no	no	no	no	yes	no	no	no	no	no	no	no	no	no	no	yes	it cause cough	cough/respiratory problems	yes	yes	yes	yes	no	no	no	yes	don't know	don't know	yes	it chokes their heart	difficulty in breathing/wheezing	difficulty in breathing/wheezing	yes	don't know
30	26-35	male	married	ever married	secondary	christian	20000-29999	4	cooking and selling		1	3	6	no	yes	no	no	no	no	yes	no	no	no	no	no	no	no	no	no	no	no	999	999	yes	yes	no	yes	yes	yes	no	no	999	999	no	999	999		yes	eye prob
38	36-45	female	married	ever married	primary	christian	<10000	1	cooking and selling		1	1	6	no	no	yes	no	no	no	no	yes	no	no	no	no	no	no	no	no	no	yes	fast breathing	cough/respiratory problems	yes	yes	no	no	no	no	no	no	999	999	yes	the flame choke and cough	difficulty in breathing/wheezing	difficulty in breathing/wheezing	no	999
50	46-55	female	married	ever married	primary	islam	10000-19999	17	suya/chicken/pork/meat roasting		0	7	7	yes	no	no	no	no	yes	no	no	no	no	no	no	no	no	no	no	no	yes	it causes eye problem	eye problems/blindness	yes	yes	no	no	yes	no	no	yes	heart pr	heart problems/heart pains	yes	it affect their breathing	difficulty in breathing/wheezing	difficulty in breathing/wheezing	yes	cataract
27	26-35	male	married	ever married	secondary	christian	10000-19999	3	cooking and selling		2	0	6	no	yes	no	no	no	no	no	no	no	no	no	no	no	no	no	no	no	no	999	999	yes	yes	yes	yes	no	yes	no	don't know	999	999	yes	it cause cough	cough/catarrh/sneezing	cough/catarrh/sneezing	don't know	999
27	26-35	male	married	ever married	secondary	christian	<10000	1	cooking and selling		3	4	7	no	yes	no	no	no	yes	no	no	no	no	no	no	no	no	no	no	no	yes	causes internal heat	internal heat	yes	yes	no	no	no	no	no	no	999	999	yes	causes internal heat	heat/sweating/fever	others not respiratory	yes	internal
27	26-35	male	married	ever married	secondary	christian	10000-19999	2	cooking and selling		3	0	6	no	yes	no	yes	no	no	no	no	no	no	no	no	no	no	no	no	no	yes	dont know about the effec	dangerous to health/carbon/don't know	yes	yes	no	yes	yes	yes	no	yes	dont kno	don't know	yes	it causes catarrh	cough/catarrh/sneezing	cough/catarrh/sneezing	don't know	999
37	36-45	male	married	ever married	primary	christian	10000-19999	4	cooking and selling		3	0	5	yes	yes	no	no	no	no	no	no	no	no	no	no	no	no	no	no	no	no	999	999	yes	yes	no	yes	no	no	no	don't know	999	999	no	999	999		no	999
30	26-35	male	married	ever married	secondary	christian	20000-29999	10	cooking and selling		2	4	6	no	yes	no	no	no	no	yes	no	no	no	no	no	no	no	no	no	no	no	999	999	yes	yes	no	no	no	no	no	don't know	999	999	don't know	999	999		don't know	999
20	16-25	female	single	never married	secondary	christian	10000-19999	1	serving/selling		0	5	0	yes	yes	yes	no	no	no	no	no	no	no	no	no	no	no	no	no	no	yes	the smoke contain carbon	dangerous to health/carbon/don't know	yes	yes	yes	yes	no	yes	no	yes	sneezing	causes cough/catarrh/sneezing	yes	it cause them to sneeze	cough/catarrh/sneezing	cough/catarrh/sneezing	don't know	999
22	16-25	male	single	never married	primary	christian	<10000	2	serving/selling		2	0	5	no	yes	yes	yes	no	no	no	no	no	no	no	no	no	no	no	no	no	yes	because of the carbon in	dangerous to health/carbon/don't know	yes	yes	no	no	no	yes	no	yes	sneeze	causes cough/catarrh/sneezing	yes	it cause them to cough	cough/catarrh/sneezing	cough/catarrh/sneezing	don't know	999
21	16-25	female	single	never married	secondary	christian	10000-19999	3	suya/chicken/pork/meat roasting		2	0	7	no	yes	no	no	no	yes	yes	no	no	no	no	no	no	no	no	no	no	no	999	999	yes	yes	no	no	no	no	no	don't know	999	999	don't know	999	999		don't know	999
21	16-25	male	single	never married	secondary	christian	<10000	1	serving/selling		0	3	6	no	yes	no	no	no	no	yes	no	no	no	no	no	no	no	no	no	no	no	999	999	yes	no	no	no	yes	no	no	don't know	999	999	yes	it cause internal heat	heat/sweating/fever	others not respiratory	don't know	999
35	26-35	male	co-habiting	never married	secondary	christian	10000-19999	3	cooking and selling		1	3	6	no	yes	no	no	no	no	yes	no	no	no	no	no	no	no	no	no	no	yes	causes internal heat	internal heat	no	no	no	no	yes	no	no	don't know	999	999	don't know	999	999		don't know	999
25	16-25	male	single	never married	secondary	christian	<10000	1	serving/selling		1	3	6	no	yes	no	no	no	no	yes	no	no	no	no	no	no	no	no	no	no	no	999	999	yes	no	no	yes	yes	no	no	don't know	999	999	yes	don't know	don't know	others not respiratory	don't know	999
27	26-35	female	single	never married	secondary	christian	<10000	3	cooking and selling		1	7	6	no	no	yes	no	no	no	no	yes	no	no	no	no	no	no	no	no	no	no	999	999	yes	no	no	no	yes	no	no	don't know	999	999	don't know	999	999		don't know	999
25	16-25	female	single	never married	secondary	christian	10000-19999	4	cooking and selling		1	10	6	no	no	yes	no	no	no	no	yes	no	no	no	no	no	no	no	no	no	yes	heat cause low sperm cell	infertility/problems in pregnancy	yes	yes	no	no	yes	no	no	yes	don't know	don't know	no	999	999		don't know	999
16	16-25	male	single	never married	secondary	christian	<10000	1	cooking and selling		3	4	6	no	yes	no	no	no	yes	yes	no	no	no	no	no	no	no	no	no	no	yes	makes one sneeze and coug	cough/respiratory problems	yes	yes	no	no	yes	yes	no	yes	don't know	don't know	yes	the smoke causes nose blo	cough/catarrh/sneezing	cough/catarrh/sneezing	yes	cataract
37	36-45	female	married	ever married	secondary	christian	40000>	6	cooking and selling		2	2	6	yes	yes	no	no	no	yes	yes	no	no	no	no	no	no	yes	no	no	no	yes	it causes breathlessness	cough/respiratory problems	yes	yes	no	yes	no	no	no	yes	cough	causes cough/catarrh/sneezing	yes	eyes pain,severe heat	eye pain/red eyes	others not respiratory	yes	red eyes
34	26-35	male	single	never married	secondary	christian	20000-29999	4	cooking and selling		1	1	5	no	yes	no	no	no	yes	yes	no	no	no	no	no	no	no	no	no	no	yes	makes breathing difficult	cough/respiratory problems	no	yes	no	yes	yes	no	no	yes	cough	causes cough/catarrh/sneezing	yes	heat in the body	heat/sweating/fever	others not respiratory	yes	catarrh
38	36-45	male	married	ever married	tertiary	christian	30000-39999	5	cooking and selling		2	1	6	no	yes	no	no	no	no	yes	no	no	no	no	no	no	no	no	no	no	yes	it darken the heart when	dangerous to health/carbon/don't know	yes	yes	yes	yes	no	no	no	yes	breathle	causes breathing problems/wheezing/chest pain	yes	sometime have difficult b	difficulty in breathing/wheezing	difficulty in breathing/wheezing	no	999
30	26-35	male	married	ever married	secondary	christian	10000-19999	2	cooking and selling		1	1	6	yes	no	no	no	no	yes	no	no	no	no	no	no	no	no	no	no	no	yes	the tears frok the eyes	eye problems/blindness	yes	yes	no	yes	no	no	no	yes	cough	causes cough/catarrh/sneezing	yes	blockage of nose	cough/catarrh/sneezing	cough/catarrh/sneezing	yes	heat
32	26-35	male	single	never married	primary	christian	20000-29999	3	cooking and selling		2	1	6	no	yes	no	no	no	yes	no	no	no	no	no	no	no	no	no	no	no	no	999	999	yes	no	no	no	yes	no	no	don't know	999	999	no	999	999		don't know	999
33	26-35	female	single	never married	secondary	christian	40000>	4	others		1	1	6	yes	yes	no	no	no	yes	no	no	no	no	no	no	no	no	no	yes	no	yes	lungs disease	cough/respiratory problems	yes	yes	no	no	yes	no	no	don't know	999	999	yes	breathlessness	difficulty in breathing/wheezing	difficulty in breathing/wheezing	no	999
26	26-35	female	single	never married	secondary	christian	<10000	3	suya/chicken/pork/meat roasting		3	3	6	no	yes	no	no	no	yes	no	no	no	no	no	no	no	no	no	no	no	yes	respiratory problem	cough/respiratory problems	yes	yes	no	yes	no	no	no	yes	choke	causes breathing problems/wheezing/chest pain	yes	the smoke choke	difficulty in breathing/wheezing	difficulty in breathing/wheezing	don't know	999
30	26-35	female	married	ever married	secondary	islam	20000-29999	6	suya/chicken/pork/meat roasting		2	2	7	no	yes	no	no	no	yes	no	no	no	no	no	no	no	no	no	no	no	no	999	999	yes	yes	no	yes	yes	yes	no	don't know	999	999	yes	have difficulty in breath	difficulty in breathing/wheezing	difficulty in breathing/wheezing	yes	sneeze
46	46-55	male	married	ever married	no formal	christian	<10000	3	fry akara/yam/plantain		2	2	3	yes	no	no	no	no	yes	no	no	no	no	no	no	no	no	no	no	no	yes	the smoke pains the eyes	eye problems/blindness	yes	yes	yes	yes	yes	yes	no	yes	don't know	don't know	yes	it something block nose	cough/catarrh/sneezing	cough/catarrh/sneezing	yes	catarrh
35	26-35	male	married	ever married	primary	christian	10000-19999	2	cooking and selling		1	2	6	no	yes	no	no	no	yes	no	no	no	no	no	no	no	no	no	no	no	yes	eyes pains	eye problems/blindness	yes	yes	yes	yes	yes	yes	no	yes	eye pain	eye pain	don't know	999	999		yes	cough
42	36-45	male	married	ever married	tertiary	christian	20000-29999	5	cooking and selling		1	1	6	no	yes	no	no	no	no	yes	no	no	no	no	no	no	no	no	no	no	yes	not to be expose to it	dangerous to health/carbon/don't know	yes	yes	yes	yes	yes	yes	no	yes	breathle	causes breathing problems/wheezing/chest pain	yes	it choke their lungs	difficulty in breathing/wheezing	difficulty in breathing/wheezing	no	999
36	36-45	male	married	ever married	primary	christian	<10000	4	fry akara/yam/plantain		2	3	5	yes	no	no	no	no	yes	no	no	no	no	no	no	no	no	no	no	no	no	999	999	yes	yes	yes	yes	yes	yes	no	don't know	999	999	don't know	999	999		no	999
40	36-45	female	married	ever married	no formal	islam	10000-19999	4	suya/chicken/pork/meat roasting		3	2	6	no	yes	no	no	no	yes	no	no	no	no	no	no	no	no	no	no	no	no	999	999	yes	yes	yes	yes	yes	yes	no	don't know	999	999	don't know	999	999		don't know	999
58	>55	male	married	ever married	primary	christian	20000-29999	8	cooking and selling		2	2	6	yes	no	no	no	no	yes	no	no	no	no	no	no	no	no	no	no	no	yes	difficult to breath	cough/respiratory problems	no	no	no	no	no	no	no	yes	breathle	causes breathing problems/wheezing/chest pain	yes	it causes breathlessness	difficulty in breathing/wheezing	difficulty in breathing/wheezing	yes	eye pain
29	26-35	female	married	ever married	primary	islam	<10000	3	suya/chicken/pork/meat roasting		2	2	6	no	yes	no	no	no	yes	no	no	no	no	no	no	no	no	no	no	no	no	999	999	yes	yes	yes	yes	yes	yes	no	don't know	999	999	no	999	999		no	999
32	26-35	female	married	ever married	secondary	christian	10000-19999	2	cooking and selling		1	1	6	no	yes	no	no	no	no	yes	no	no	no	no	no	no	no	no	no	no	yes	it cause brsethlessness	cough/respiratory problems	yes	yes	yes	yes	yes	yes	no	yes	breathle	causes breathing problems/wheezing/chest pain	yes	tears from the eyes	eye pain/red eyes	others not respiratory	no	999
38	36-45	male	married	ever married	secondary	christian	10000-19999	4	cooking and selling		1	1	6	no	yes	no	no	no	no	yes	no	no	no	no	no	no	no	no	no	no	yes	it causes cough	cough/respiratory problems	no	no	no	no	no	no	no	yes	cough	causes cough/catarrh/sneezing	yes	difficult to breath	difficulty in breathing/wheezing	difficulty in breathing/wheezing	no	999
30	26-35	female	single	never married	tertiary	christian	<10000	3	cooking and selling		1	1	6	no	yes	no	no	no	no	yes	no	no	no	no	no	no	no	no	no	no	yes	it causes breathlessness	cough/respiratory problems	yes	yes	yes	yes	yes	yes	no	yes	cough	causes cough/catarrh/sneezing	yes	the smoke block the nose	cough/catarrh/sneezing	cough/catarrh/sneezing	no	999
57	>55	male	married	ever married	no formal	christian	10000-19999	3	fry akara/yam/plantain		1	1	6	yes	no	no	no	no	yes	no	no	no	no	no	no	no	no	no	no	no	no	999	999	yes	yes	yes	yes	yes	yes	no	don't know	999	999	no	999	999		no	999
68	>55	female	married	ever married	primary	christian	20000-29999	10	cooking and selling		2	2	6	yes	no	no	no	no	yes	no	no	no	no	no	no	no	no	no	no	no	yes	it cause heat in the body	internal heat	yes	yes	yes	yes	yes	yes	no	yes	breathle	causes breathing problems/wheezing/chest pain	yes	it cause cough and breath	cough/catarrh/sneezing	cough/catarrh/sneezing	yes	eye pain
30	26-35	male	married	ever married	secondary	christian	20000-29999	6	cooking and selling		2	1	0	yes	no	no	no	no	yes	no	no	no	no	no	no	no	no	no	no	no	no	999	999	yes	yes	yes	yes	yes	yes	no	no	999	999	no	999	999		no	999
32	26-35	male	single	never married	secondary	christian	10000-19999	3	cooking and selling		1	1	6	no	yes	no	no	no	no	yes	no	no	no	no	no	no	no	no	no	no	yes	breathing difficulty	cough/respiratory problems	yes	yes	yes	yes	yes	yes	no	yes	breathle	causes breathing problems/wheezing/chest pain	yes	difficulty in breathing	difficulty in breathing/wheezing	difficulty in breathing/wheezing	no	999
66	>55	male	married	ever married	secondary	christian	40000>	18	cooking and selling		2	1	6	yes	no	no	no	no	yes	no	no	no	no	no	no	no	no	no	no	no	yes	it cause breathing proble	cough/respiratory problems	yes	yes	yes	yes	yes	yes	no	yes	cough	causes cough/catarrh/sneezing	yes	cause fast breathing	difficulty in breathing/wheezing	difficulty in breathing/wheezing	yes	cough
40	36-45	male	married	ever married	primary	christian	10000-19999	3	cooking and selling		2	2	6	no	yes	no	no	no	yes	no	no	no	no	no	no	no	no	no	no	no	no	999	999	yes	yes	yes	no	yes	yes	no	don't know	999	999	no	999	999		no	999
44	36-45	female	married	ever married	tertiary	christian	20000-29999	4	cook		1	1	6	no	no	yes	no	no	no	no	yes	no	no	no	no	no	no	no	no	no	yes	it pains the eyes	eye problems/blindness	yes	yes	yes	yes	yes	yes	no	yes	sneezing	causes cough/catarrh/sneezing	yes	the have difficult in br	difficulty in breathing/wheezing	difficulty in breathing/wheezing	no	999
46	46-55	male	married	ever married	primary	christian	30000-39999	12	cooking and selling		2	2	5	yes	no	no	no	no	yes	no	no	no	no	no	no	no	no	no	no	no	yes	difficulty to breath	cough/respiratory problems	yes	yes	yes	yes	yes	yes	no	yes	breathle	causes breathing problems/wheezing/chest pain	yes	the smoke cause headach	injurious to health/excessive smoke	others not respiratory	yes	eye pain
43	36-45	female	married	ever married	primary	islam	10000-19999	3	suya/chicken/pork/meat roasting		2	2	7	no	yes	no	no	no	yes	no	no	no	no	no	no	no	no	no	no	no	no	999	999	yes	yes	yes	yes	yes	yes	no	don't know	999	999	don't know	999	999		don't know	999
45	36-45	male	married	ever married	tertiary	christian	20000-29999	5	cooking and selling		1	1	6	no	yes	no	no	no	no	yes	no	no	no	no	no	no	no	no	no	no	yes	difficulty in breathing	cough/respiratory problems	yes	yes	no	yes	yes	yes	no	yes	breathle	causes breathing problems/wheezing/chest pain	yes	it brings out tears from	eye pain/red eyes	others not respiratory	no	999
62	>55	male	married	ever married	primary	christian	30000-39999	19	fry akara/yam/plantain		2	2	6	yes	no	no	no	no	yes	no	no	no	no	no	no	no	no	no	no	no	yes	it causes cough	cough/respiratory problems	yes	yes	no	yes	yes	yes	no	yes	cough	causes cough/catarrh/sneezing	yes	it hinders breathing	difficulty in breathing/wheezing	difficulty in breathing/wheezing	yes	eye pain
50	46-55	male	married	ever married	secondary	christian	30000-39999	5	cooking and selling		1	1	6	yes	no	no	no	no	yes	no	no	no	no	no	no	no	no	no	no	no	no	999	999	yes	yes	no	yes	yes	yes	no	no	999	999	don't know	999	999		don't know	999
36	36-45	male	married	ever married	secondary	christian	20000-29999	4	cooking and selling		2	1	6	no	yes	no	no	no	no	yes	no	no	no	no	no	no	no	no	no	no	yes	it makes one to cough	cough/respiratory problems	yes	yes	yes	yes	yes	yes	no	yes	breathin	causes breathing problems/wheezing/chest pain	yes	it chokes	difficulty in breathing/wheezing	difficulty in breathing/wheezing	no	999
42	36-45	male	married	ever married	primary	christian	20000-29999	13	cooking and selling		2	3	6	no	yes	no	no	no	yes	no	no	no	no	no	no	no	no	no	no	no	yes	pains the eyes	eye problems/blindness	yes	yes	yes	yes	yes	yes	no	don't know	999	999	don't know	999	999		don't know	999
37	36-45	male	single	never married	primary	christian	10000-19999	4	fry akara/yam/plantain		2	2	6	no	yes	no	no	no	yes	no	no	no	no	no	no	no	no	no	no	no	no	999	999	yes	yes	yes	yes	yes	yes	no	don't know	999	999	no	999	999		yes	eye pain
41	36-45	male	married	ever married	secondary	christian	20000-29999	7	cooking and selling		2	1	6	no	yes	no	no	no	yes	no	no	no	no	no	no	no	no	no	no	no	yes	cough and catarrh	cough/respiratory problems	yes	yes	yes	yes	yes	yes	no	no	999	999	yes	choke the throat causing	difficulty in breathing/wheezing	difficulty in breathing/wheezing	yes	cough
35	26-35	female	single	never married	secondary	christian	10000-19999	3	suya/chicken/pork/meat roasting		2	3	6	no	yes	no	no	no	yes	no	no	no	no	no	no	no	no	no	no	no	yes	cough at time	cough/respiratory problems	yes	yes	yes	yes	yes	yes	no	yes	wheezing	causes breathing problems/wheezing/chest pain	yes	it cause tears from the e	eye pain/red eyes	others not respiratory	yes	don't know
36	36-45	male	married	ever married	no formal	christian	10000-19999	4	cooking and selling		2	1	6	no	yes	no	no	no	yes	no	no	no	no	no	no	no	no	no	no	no	no	999	999	yes	yes	no	yes	yes	yes	no	yes	breathin	causes breathing problems/wheezing/chest pain	yes	difficulty in breathing	difficulty in breathing/wheezing	difficulty in breathing/wheezing	yes	catarrh
40	36-45	male	married	ever married	tertiary	christian	20000-29999	6	cooking and selling		2	2	6	no	yes	no	no	no	no	yes	no	no	no	no	no	no	no	no	no	no	yes	respiratory problem	cough/respiratory problems	yes	yes	yes	yes	yes	yes	no	yes	eye pain	eye pain	yes	shortness of breath	difficulty in breathing/wheezing	difficulty in breathing/wheezing	yes	eye pain
35	26-35	male	married	ever married	tertiary	christian	20000-29999	2	cooking and selling		3	2	6	no	no	yes	no	no	no	no	yes	no	no	no	no	no	no	no	no	no	yes	cough and catarrh	cough/respiratory problems	yes	yes	yes	yes	yes	yes	no	yes	cough	causes cough/catarrh/sneezing	yes	breathlessness	difficulty in breathing/wheezing	difficulty in breathing/wheezing	don't know	999
38	36-45	female	married	ever married	no formal	christian	10000-19999	3	suya/chicken/pork/meat roasting		2	1	6	no	yes	no	no	no	yes	no	no	no	no	no	no	no	yes	no	no	no	no	999	999	yes	yes	yes	yes	yes	yes	no	don't know	999	999	yes	catarrh	cough/catarrh/sneezing	cough/catarrh/sneezing	no	999
27	26-35	female	single	never married	secondary	christian	<10000	2	cooking and selling		1	1	6	no	yes	no	no	no	no	yes	no	no	no	no	no	no	no	no	no	no	yes	chest pain	cough/respiratory problems	yes	yes	yes	yes	yes	yes	no	yes	chest pa	causes breathing problems/wheezing/chest pain	yes	breading moves some sound	difficulty in breathing/wheezing	difficulty in breathing/wheezing	yes	chest pa
52	46-55	male	married	ever married	secondary	christian	20000-29999	4	cooking and selling		1	1	6	yes	no	no	no	no	yes	no	no	no	no	no	no	no	no	no	no	no	yes	cough	cough/respiratory problems	yes	yes	yes	yes	yes	yes	no	yes	cough	causes cough/catarrh/sneezing	yes	it affect the lungs	difficulty in breathing/wheezing	difficulty in breathing/wheezing	yes	wneeze
28	26-35	male	single	never married	secondary	christian	10000-19999	2	cooking and selling		2	1	6	no	yes	no	no	no	no	yes	no	no	no	no	no	no	no	no	no	no	yes	caneer of the lungs	cancer/malignancies	yes	yes	yes	yes	yes	yes	no	yes	breathin	causes breathing problems/wheezing/chest pain	yes	wheeze in breathing	difficulty in breathing/wheezing	difficulty in breathing/wheezing	no	999
37	36-45	male	single	never married	secondary	christian	30000-39999	7	cooking and selling		1	1	6	yes	no	no	no	no	yes	no	no	no	no	no	no	no	no	no	no	no	no	999	999	yes	yes	yes	yes	yes	yes	no	don't know	999	999	don't know	999	999		don't know	999
42	36-45	male	married	ever married	tertiary	christian	20000-29999	9	cooking and selling		1	1	6	no	yes	no	no	no	yes	no	no	no	no	no	no	no	no	no	no	no	yes	it can cause cancer of th	cancer/malignancies	yes	yes	yes	yes	yes	yes	no	yes	cough	causes cough/catarrh/sneezing	yes	eyes pains	eye pain/red eyes	others not respiratory	yes	cough
36	36-45	female	married	ever married	secondary	christian	30000-39999	6	cooking and selling		1	1	6	yes	no	no	no	no	yes	no	no	no	no	no	no	no	no	no	no	no	yes	difficulty to breath	cough/respiratory problems	yes	yes	yes	yes	yes	yes	no	yes	wneeze	causes breathing problems/wheezing/chest pain	yes	excessive breathing	difficulty in breathing/wheezing	difficulty in breathing/wheezing	yes	wheeze
35	26-35	female	single	never married	primary	christian	<10000	6	others		1	3	5	yes	no	no	no	no	yes	no	no	no	no	no	no	no	no	no	no	no	yes	difficulty in breathing	cough/respiratory problems	yes	yes	yes	yes	yes	yes	no	yes	cough	causes cough/catarrh/sneezing	yes	feel discomfort	injurious to health/excessive smoke	others not respiratory	yes	cough
47	46-55	male	married	ever married	tertiary	christian	20000-29999	9	cooking and selling		1	1	6	no	yes	no	no	no	no	yes	no	no	no	no	no	no	no	no	no	no	no	999	999	yes	yes	yes	yes	yes	yes	no	don't know	999	999	don't know	999	999		don't know	999
38	36-45	male	widowed	ever married	secondary	christian	30000-39999	16	cooking and selling		2	2	6	no	yes	no	no	no	yes	no	no	no	no	no	no	no	no	no	no	no	yes	brings tears out of eyes	eye problems/blindness	yes	yes	yes	yes	yes	yes	no	yes	wheezein	causes breathing problems/wheezing/chest pain	yes	feel discomfort unble to	injurious to health/excessive smoke	others not respiratory	yes	dizzy
68	>55	male	widowed	ever married	secondary	christian	10000-19999	13	cooking and selling		2	2	6	yes	no	no	no	no	yes	no	no	no	no	no	no	no	no	no	no	no	no	999	999	yes	yes	yes	yes	yes	yes	no	yes	cough	causes cough/catarrh/sneezing	yes	catarrh	cough/catarrh/sneezing	cough/catarrh/sneezing	yes	cough
68	>55	male	married	ever married	no formal	christian	10000-19999	18	fry akara/yam/plantain		2	2	6	no	yes	no	no	no	yes	no	no	no	no	no	no	no	no	no	no	no	no	999	999	yes	yes	yes	yes	yes	yes	no	don't know	999	999	no	999	999		no	999
49	46-55	male	married	ever married	secondary	christian	10000-19999	6	cooking and selling		2	1	6	no	yes	no	no	no	no	yes	no	no	no	no	no	no	no	no	no	no	yes	pulmonary disease	cough/respiratory problems	yes	yes	yes	yes	yes	yes	no	yes	vomit	vomitting	yes	cough	cough/catarrh/sneezing	cough/catarrh/sneezing	yes	cataract
65	>55	male	married	ever married	secondary	christian	20000-29999	18	cooking and selling		1	2	6	yes	no	no	no	no	yes	no	no	no	no	no	no	no	no	no	no	no	no	999	999	yes	yes	yes	yes	yes	yes	no	yes	breath	causes breathing problems/wheezing/chest pain	yes	wheezing in breathing	difficulty in breathing/wheezing	difficulty in breathing/wheezing	yes	cataract
35	26-35	female	single	never married	primary	christian	20000-29999	4	others		1	3	5	no	yes	no	no	no	yes	no	no	no	no	no	no	no	no	no	no	no	yes	it infiltrate the nose	cough/respiratory problems	yes	yes	yes	yes	yes	yes	no	don't know	999	999	don't know	999	999		don't know	999
41	36-45	male	married	ever married	secondary	christian	10000-19999	7	cooking and selling		1	2	6	no	yes	no	no	no	no	yes	no	no	no	no	no	no	no	no	no	no	yes	tears from the eyes	eye problems/blindness	yes	yes	yes	yes	yes	yes	no	yes	breathle	causes breathing problems/wheezing/chest pain	yes	wheeze while breathing	difficulty in breathing/wheezing	difficulty in breathing/wheezing	no	999
29	26-35	female	single	never married	secondary	christian	10000-19999	3	suya/chicken/pork/meat roasting		3	2	6	no	yes	no	no	no	yes	no	no	no	no	no	no	no	no	no	no	no	yes	respiratory problem	cough/respiratory problems	yes	yes	yes	yes	yes	yes	no	yes	less bre	causes breathing problems/wheezing/chest pain	yes	loss of weight	cancer/weight loss	others not respiratory	yes	cancer
31	26-35	male	married	ever married	secondary	christian	10000-19999	3	cooking and selling		1	1	6	no	yes	no	no	no	no	yes	no	no	no	no	no	no	no	no	no	no	yes	worsen asthmatic patient	cough/respiratory problems	yes	yes	yes	yes	yes	yes	no	yes	wheezing	causes breathing problems/wheezing/chest pain	yes	it can cause cancer	cancer/weight loss	others not respiratory	yes	cancer
37	36-45	male	married	ever married	tertiary	christian	20000-29999	6	cooking and selling		2	1	6	no	no	yes	no	no	no	no	yes	no	no	no	no	no	no	no	no	no	yes	it cause cancer of the lu	cancer/malignancies	yes	yes	yes	yes	yes	yes	no	yes	heat	heat	yes	block the nose	cough/catarrh/sneezing	cough/catarrh/sneezing	yes	cencer
32	26-35	female	single	never married	no formal	islam	10000-19999	4	suya/chicken/pork/meat roasting		2	1	7	no	yes	no	no	no	yes	no	no	no	no	no	no	no	no	no	no	no	no	999	999	yes	yes	yes	yes	yes	yes	no	don't know	999	999	no	999	999		no	999
47	46-55	male	married	ever married	secondary	christian	10000-19999	7	cooking and selling		1	1	0	no	yes	no	no	no	no	yes	no	no	no	no	no	no	no	no	no	no	yes	it damage the skin	damage to skin	yes	yes	yes	yes	yes	yes	no	yes	heat	heat	yes	wheeze and cough	difficulty in breathing/wheezing	difficulty in breathing/wheezing	yes	dizzines
38	36-45	male	married	ever married	tertiary	christian	30000-39999	6	cooking and selling		1	1	6	no	no	yes	no	no	no	no	yes	no	no	no	no	no	no	no	no	no	yes	inflammation of the lungs	cough/respiratory problems	yes	yes	yes	yes	yes	yes	no	yes	pains in	causes breathing problems/wheezing/chest pain	yes	cause ailment and death	death	others not respiratory	yes	vomit
26	26-35	female	single	never married	tertiary	christian	<10000	3	cooking and selling		1	1	6	no	yes	no	no	no	no	yes	no	no	no	no	no	no	no	no	no	no	yes	respiratory hyection	cough/respiratory problems	yes	yes	yes	yes	yes	yes	no	yes	breathle	causes breathing problems/wheezing/chest pain	yes	lungs ijection	respiratory infection/tb	respiratory infections/TB	yes	pneimoni
62	>55	male	widowed	ever married	primary	christian	20000-29999	17	cooking and selling		2	2	6	yes	no	no	no	no	yes	no	no	no	no	no	no	no	no	no	no	no	no	999	999	yes	yes	yes	yes	yes	yes	no	yes	cough	causes cough/catarrh/sneezing	yes	cough	cough/catarrh/sneezing	cough/catarrh/sneezing	yes	eye pain
57	>55	male	married	ever married	tertiary	christian	30000-39999	11	cooking and selling		2	2	0	no	yes	no	no	no	yes	no	no	no	no	no	no	no	no	no	no	no	yes	it causes health effect	dangerous to health/carbon/don't know	yes	yes	yes	yes	yes	yes	no	yes	chest pa	causes breathing problems/wheezing/chest pain	yes	respiratory infection	respiratory infection/tb	respiratory infections/TB	yes	eye pain
33	26-35	female	single	never married	secondary	christian	10000-19999	3	suya/chicken/pork/meat roasting		3	1	6	no	yes	no	no	no	yes	no	no	no	no	no	no	no	no	no	no	no	yes	cough and catarrh	cough/respiratory problems	yes	yes	yes	yes	yes	yes	no	yes	wheezing	causes breathing problems/wheezing/chest pain	yes	feel discomfortable breat	difficulty in breathing/wheezing	difficulty in breathing/wheezing	yes	cataract
36	36-45	male	married	ever married	primary	christian	<10000	4	fry akara/yam/plantain		2	2	6	no	yes	no	no	no	yes	no	no	no	no	no	no	no	no	no	no	no	yes	it darken the skin	damage to skin	yes	yes	yes	yes	yes	yes	no	yes	breathle	causes breathing problems/wheezing/chest pain	yes	difficult in breathing	difficulty in breathing/wheezing	difficulty in breathing/wheezing	yes	eye pain
53	46-55	male	widowed	ever married	primary	christian	10000-19999	10	cooking and selling		1	1	6	no	yes	no	no	no	yes	no	no	no	no	no	no	no	no	no	no	no	yes	difficult in breathing	damage to skin	yes	yes	yes	yes	yes	yes	no	yes	wheezing	causes breathing problems/wheezing/chest pain	yes	eye problem	eye pain/red eyes	others not respiratory	yes	cancer
60	>55	female	married	ever married	primary	christian	20000-29999	20	cooking and selling		1	1	6	yes	no	no	no	no	yes	no	no	no	no	no	no	no	no	no	no	no	yes	cough	cough/respiratory problems	yes	yes	yes	yes	yes	yes	no	yes	breathle	causes breathing problems/wheezing/chest pain	yes	chokes the throat	difficulty in breathing/wheezing	difficulty in breathing/wheezing	yes	cough
62	>55	male	seperated/divorced	ever married	secondary	christian	20000-29999	11	cooking and selling		1	2	6	yes	no	no	no	no	yes	no	no	no	no	no	no	no	no	no	no	no	yes	breathlessness	cough/respiratory problems	no	no	no	no	no	no	no	yes	lungs	causes breathing problems/wheezing/chest pain	yes	catarrh	cough/catarrh/sneezing	cough/catarrh/sneezing	yes	catarrh
42	36-45	male	married	ever married	tertiary	islam	10000-19999	4	cooking and selling		1	1	7	no	yes	no	no	no	no	yes	no	no	no	no	no	no	no	no	no	no	no	999	999	yes	yes	yes	yes	yes	yes	no	don't know	999	999	don't know	999	999		don't know	999
56	>55	male	seperated/divorced	ever married	secondary	christian	10000-19999	7	serving/selling		2	2	6	no	yes	no	no	no	yes	no	no	no	no	no	no	no	no	no	no	no	yes	difficulty in breathing	cough/respiratory problems	yes	yes	yes	yes	yes	yes	no	yes	cough	causes cough/catarrh/sneezing	yes	cause discomfort	injurious to health/excessive smoke	others not respiratory	yes	chokes
68	>55	male	widowed	ever married	primary	christian	10000-19999	20	cooking and selling		1	1	0	yes	no	no	no	no	yes	no	no	no	no	no	no	no	no	no	no	no	no	999	999	yes	yes	yes	yes	yes	yes	no	don't know	999	999	don't know	999	999		don't know	999
52	46-55	male	married	ever married	secondary	christian	20000-29999	16	cooking and selling		2	2	6	yes	no	no	no	no	yes	no	no	no	no	no	no	no	no	no	no	no	yes	breathlessness	cough/respiratory problems	yes	yes	yes	yes	yes	yes	no	yes	cancer	cancer	yes	eye pain at tender age	eye pain/red eyes	others not respiratory	yes	cancer
29	26-35	female	single	never married	tertiary	christian	<10000	3	cooking and selling		1	1	0	no	yes	no	no	no	no	yes	no	no	no	no	no	no	no	no	no	no	yes	cough to some people	cough/respiratory problems	yes	yes	yes	yes	yes	yes	no	yes	heart pa	causes breathing problems/wheezing/chest pain	yes	difficulty in breathing	difficulty in breathing/wheezing	difficulty in breathing/wheezing	no	999
49	46-55	female	married	ever married	primary	christian	10000-19999	6	cooking and selling		1	1	6	yes	no	no	no	no	yes	no	no	no	no	no	no	no	no	no	no	no	no	999	999	yes	yes	yes	yes	yes	yes	no	no	999	999	no	999	999		no	999
65	>55	male	married	ever married	primary	christian	40000>	10	cooking and selling		1	1	6	yes	no	no	no	no	yes	no	no	no	no	no	no	no	no	no	no	no	no	999	999	yes	yes	yes	yes	yes	yes	no	don't know	999	999	don't know	999	999		don't know	999
48	46-55	male	married	ever married	secondary	christian	10000-19999	5	cooking and selling		1	1	6	no	yes	no	no	no	no	yes	no	no	no	no	no	no	no	no	no	no	yes	eye pains	eye problems/blindness	yes	yes	yes	yes	yes	yes	no	yes	heart pa	causes breathing problems/wheezing/chest pain	don't know	999	999		no	999
51	46-55	male	married	ever married	no formal	christian	10000-19999	13	fry akara/yam/plantain		2	2	7	no	yes	no	no	no	yes	no	no	no	no	no	no	no	no	no	no	no	no	999	999	yes	yes	yes	yes	yes	yes	no	don't know	999	999	don't know	999	999		don't know	999
45	36-45	male	married	ever married	tertiary	christian	20000-29999	6	cooking and selling		2	2	6	no	no	yes	no	no	no	no	yes	no	no	no	no	no	no	no	no	no	yes	fast breathing	cough/respiratory problems	yes	yes	yes	yes	yes	yes	no	yes	fast bre	causes breathing problems/wheezing/chest pain	yes	it effect the heart and l	heart problems	others not respiratory	yes	999
29	26-35	female	single	never married	secondary	christian	10000-19999	3	cooking and selling		1	1	6	no	yes	no	no	no	no	yes	no	no	no	no	no	no	yes	no	no	no	no	999	999	yes	yes	yes	yes	yes	yes	no	no	999	999	don't know	999	999		no	999
58	>55	male	married	ever married	tertiary	christian	40000>	12	cooking and selling		2	3	0	no	no	yes	no	no	yes	no	no	no	no	no	no	no	no	no	no	no	yes	respiratory inection	cough/respiratory problems	no	no	no	no	no	no	no	yes	chest pa	causes breathing problems/wheezing/chest pain	yes	diffculty in breathing	difficulty in breathing/wheezing	difficulty in breathing/wheezing	yes	cough
52	46-55	male	married	ever married	tertiary	christian	30000-39999	13	cooking and selling		3	3	0	no	no	yes	no	no	no	no	yes	no	no	no	no	no	no	no	no	no	yes	it cause cancer	cancer/malignancies	yes	yes	yes	yes	yes	yes	no	yes	cough	causes cough/catarrh/sneezing	yes	cough and breathing probl	cough/catarrh/sneezing	cough/catarrh/sneezing	yes	breathin
40	36-45	male	married	ever married	tertiary	christian	20000-29999	4	cooking and selling		2	2	6	no	yes	no	no	no	no	yes	no	no	no	no	no	no	no	no	no	no	yes	dizziness	dangerous to health/carbon/don't know	yes	yes	yes	yes	yes	yes	no	yes	asthma	causes breathing problems/wheezing/chest pain	yes	respiratory illness	difficulty in breathing/wheezing	difficulty in breathing/wheezing	yes	dizzines
37	36-45	female	married	ever married	primary	islam	10000-19999	5	suya/chicken/pork/meat roasting		2	2	7	no	yes	no	no	no	yes	no	no	no	no	no	no	no	no	no	no	no	no	999	999	yes	yes	yes	yes	yes	yes	no	don't know	999	999	don't know	999	999		don't know	999
49	46-55	male	married	ever married	tertiary	christian	30000-39999	8	cooking and selling		1	1	6	yes	no	no	no	no	yes	no	no	no	no	no	no	no	no	no	no	no	yes	respiratory problem	cough/respiratory problems	yes	yes	yes	yes	yes	yes	no	yes	lungs	causes breathing problems/wheezing/chest pain	yes	breathlessness and infect	difficulty in breathing/wheezing	difficulty in breathing/wheezing	yes	asthma
30	26-35	female	single	never married	secondary	christian	10000-19999	1	cooking and selling		1	1	6	no	yes	no	no	no	no	yes	no	no	no	no	no	no	no	no	no	no	yes	cough and sneezing	cough/respiratory problems	yes	yes	yes	yes	yes	yes	no	yes	cough	causes cough/catarrh/sneezing	yes	the have heavies in breat	difficulty in breathing/wheezing	difficulty in breathing/wheezing	yes	sneeze
42	36-45	male	married	ever married	tertiary	christian	30000-39999	5	cooking and selling		1	1	0	no	no	yes	no	no	no	no	yes	no	no	no	no	no	no	no	no	no	yes	it can cencer	cancer/malignancies	yes	yes	yes	yes	yes	yes	no	yes	cough	causes cough/catarrh/sneezing	yes	tyiness and coughing	cough/catarrh/sneezing	cough/catarrh/sneezing	yes	cough
52	46-55	male	married	ever married	primary	christian	20000-29999	8	cooking and selling		2	2	6	no	yes	no	no	no	yes	no	no	no	no	no	no	no	no	no	no	no	no	999	999	yes	yes	yes	yes	yes	yes	no	don't know	999	999	don't know	999	999		don't know	999
42	36-45	male	married	ever married	secondary	christian	10000-19999	7	cooking and selling		2	2	6	no	yes	no	no	no	yes	no	no	no	no	no	no	no	no	no	no	no	yes	cough excessively	cough/respiratory problems	yes	yes	yes	yes	yes	yes	no	yes	cough	causes cough/catarrh/sneezing	yes	cough	cough/catarrh/sneezing	cough/catarrh/sneezing	yes	cough
33	26-35	male	married	ever married	primary	christian	10000-19999	4	fry akara/yam/plantain		1	1	6	yes	no	no	no	no	yes	no	no	no	no	no	no	no	no	no	no	no	yes	it chokes the throat	cough/respiratory problems	yes	yes	yes	yes	yes	yes	no	yes	chokes	causes breathing problems/wheezing/chest pain	yes	it pains the eyes	eye pain/red eyes	others not respiratory	yes	eyes pai
37	36-45	male	single	never married	secondary	christian	30000-39999	4	cooking and selling		2	2	6	no	yes	no	no	no	yes	no	no	no	no	no	no	no	no	no	no	no	yes	cause pulmonary	cough/respiratory problems	yes	yes	yes	yes	yes	yes	no	yes	catarrh	causes cough/catarrh/sneezing	yes	999	999		yes	999
41	36-45	male	married	ever married	tertiary	christian	20000-29999	6	cooking and selling		1	1	6	yes	no	no	no	no	yes	no	no	no	no	no	no	no	no	no	no	no	yes	difficult to breath	cough/respiratory problems	yes	yes	yes	yes	yes	yes	no	yes	cough	causes cough/catarrh/sneezing	yes	makes one feels uncomfort	injurious to health/excessive smoke	others not respiratory	yes	cataract
54	46-55	female	married	ever married	secondary	islam	30000-39999	9	cooking and selling		2	2	6	no	yes	no	no	no	no	yes	no	no	no	no	no	no	no	yes	no	no	no	999	999	yes	yes	yes	yes	yes	yes	no	no	999	999	no	999	999		no	999
[truncated: 53 more columns]
